# Supplementary material for: Postharvest bacterial succession on cut flowers and vase water
Source: PLoS One. 2023 Oct 10;18(10):e0292537. doi: 10.1371/journal.pone.0292537 (PMC10564175; doi:10.1371/journal.pone.0292537)
Supplement: S1 Dataset — (ZIP) [file pone.0292537.s002.zip]

Archive with 18 entries (17 files):
- Dataset for Figures and Tables/
- __MACOSX/._Dataset for Figures and Tables
- Dataset for Figures and Tables/Dataset_Fig 4 and 6.xlsx
- __MACOSX/Dataset for Figures and Tables/._Dataset_Fig 4 and 6.xlsx
- Dataset for Figures and Tables/Dataset_Fig 1.xlsx
- __MACOSX/Dataset for Figures and Tables/._Dataset_Fig 1.xlsx
- Dataset for Figures and Tables/Dataset_Table 2.xlsx
- __MACOSX/Dataset for Figures and Tables/._Dataset_Table 2.xlsx
- Dataset for Figures and Tables/Dataset_Fig 5 and 7.xlsx
- __MACOSX/Dataset for Figures and Tables/._Dataset_Fig 5 and 7.xlsx
- Dataset for Figures and Tables/Dataset_Table 1.xlsx
- __MACOSX/Dataset for Figures and Tables/._Dataset_Table 1.xlsx
- Dataset for Figures and Tables/Dataset_Fig 8.xlsx
- __MACOSX/Dataset for Figures and Tables/._Dataset_Fig 8.xlsx
- Dataset for Figures and Tables/Dataset_Fig 3.xlsx
- __MACOSX/Dataset for Figures and Tables/._Dataset_Fig 3.xlsx
- Dataset for Figures and Tables/Dataset_Fig 2.xlsx
- __MACOSX/Dataset for Figures and Tables/._Dataset_Fig 2.xlsx
