# Supplementary material for: Postharvest bacterial succession on cut flowers and vase water
Source: PLoS One. 2023 Oct 10;18(10):e0292537. doi: 10.1371/journal.pone.0292537 (PMC10564175; doi:10.1371/journal.pone.0292537)
Supplement: S1 Dataset — (ZIP) [file pone.0292537.s002.zip › Dataset for Figures and Tables/Dataset_Fig 4 and 6.xlsx]

## Sheet: Sorbonne-normalized PCA Heatmap
originalsample_id	Associated flower	SSB03	SSB02	SSB01	SSS01	SSS02	SSS03	SSB12	SSB13	SSB11	SSS11	SSS12	SSS13	SW11	SW13	SW12	SSB31	SSB32	SSB33	SW33	SW32	SW31	SSB71	SSB73	SSB72	SSS71	SSS73	SSS72	SW72	SW73	SW71
Time		Day 0	Day 0	Day 0	Day 0	Day 0	Day 0	Day 1	Day 1	Day 1	Day 1	Day 1	Day 1	Day 1	Day 1	Day 1	Day 3	Day 3	Day 3	Day 3	Day 3	Day 3	Day 7	Day 7	Day 7	Day 7	Day 7	Day 7	Day 7	Day 7	Day 7
Sample type		Whole stem segment	Whole stem segment	Whole stem segment	Stem surface	Stem surface	Stem surface	Whole stem segment	Whole stem segment	Whole stem segment	Stem surface	Stem surface	Stem surface	Water	Water	Water	Whole stem segment	Whole stem segment	Whole stem segment	Water	Water	Water	Whole stem segment	Whole stem segment	Whole stem segment	Stem surface	Stem surface	Stem surface	Water	Water	Water
Janthinobacterium sp.	Sorbonne	0	0.00740741	0	0	0	0.00235294	0	0	0	0.00140548	0	0	0	0.00591716	0	0.792822	0.659018	0.685538	0.50734	0.528433	0.522359	0.305233	0.225453	0.391218	0.155631	0.22913	0.18343	0.419302	0.338086	0.242746
Pseudomonas sp.	Sorbonne	0	0	0	0	0.0131086	0.0129412	0	0	0.0147929	0.00421644	0	0.000946074	0	0.00591716	0.00541272	0.096248	0.100382	0.103139	0.342821	0.350779	0.363041	0.395349	0.454242	0.436208	0.614601	0.611247	0.655151	0.162714	0.248262	0.258549
Enterobacteriaceae	Sorbonne	0.909091	0.955556	0.991579	0.333333	0.853933	0.907059	0.872	0.902878	0.813609	0.95643	0.953942	0.632923	0.333333	0.70217	0.504736	0.0391517	0.0229446	0.0198991	0.00519155	0.00399521	0.0015599	0.0232558	0.0457579	0.0291359	0.0169779	0.0129235	0.011923	0.00527009	0.0106933	0.013342
Sediminibacterium sp.	Sorbonne	0	0	0	0	0	0	0	0	0	0	0.0088574	0	0	0.00591716	0.307172	0	0.0012747	0.000560538	0.0173648	0.00386203	0.00207987	0.00581395	0.0228789	0.0210841	0.00396152	0.0020957	0.00642006	0.354084	0.231688	0.210363
Novosphingobium sp.	Sorbonne	0	0	0	0	0	0	0	0	0.00295858	0	0	0.0113529	0	0	0.00811908	0.0146819	0.0748885	0.0414798	0.047261	0.0442136	0.0421173	0.0174419	0.0200191	0.0380178	0.0152801	0.0125742	0.0152858	0.023386	0.0866156	0.15013
Sphingomonadaceae	Sorbonne	0	0	0	0	0	0	0.016	0.028777	0.0147929	0.0035137	0	0.00189215	0	0.0236686	0.00947226	0.00815661	0.0414277	0.0381166	0.0404583	0.0343588	0.0335899	0.00290698	0.00714967	0.0166847	0.0724392	0.0426126	0.0510547	0.00461133	0.0229906	0.0361399
Sphingomonas sp.	Sorbonne	0	0	0	0	0	0	0.016	0.0179856	0.00887574	0.00702741	0	0.0104068	0	0.0591716	0.0392422	0.0114192	0.0223072	0.0227018	0.0130684	0.00692502	0.00675957	0.0901163	0.077693	0.0131983	0.0452745	0.030737	0.0299603	0.00428195	0.00926751	0.0110104
Oxalobacteraceae	Sorbonne	0	0	0	0	0	0	0	0	0	0.0112439	0	0.000946074	0	0	0	0.0146819	0.0162524	0.018778	0.0100251	0.0109202	0.0138311	0.0116279	0.0100095	0.00821781	0.00792303	0.00838282	0.0036686	0.0102108	0.00784174	0.00323834
Bradyrhizobiaceae	Sorbonne	0	0	0	0	0	0.00705882	0.008	0.00719424	0.0118343	0.00421644	0	0	0	0.0276134	0.0121786	0.00489396	0.0140217	0.0238229	0.00143215	0.00279664	0.00124792	0.0523256	0.0586273	0.00747074	0.0186757	0.0125742	0.00886579	0.000988142	0.00409909	0.00829016
Novosphingobium stygium	Sorbonne	0	0	0	0	0	0	0	0	0	0	0	0	0	0	0	0	0.00637349	0.00336323	0.00340136	0.00292982	0.00353577	0	0.00190658	0.00672367	0.00226372	0.00104785	0.00244574	0.000658762	0.0212083	0.0309585
Pseudomonas veronii	Sorbonne	0.0909091	0.0148148	0.00631579	0.166667	0.0692884	0.0447059	0.024	0	0.091716	0.00562193	0.00265722	0.0113529	0.333333	0.0157791	0.00135318	0.00489396	0.00669216	0.00112108	0.00232725	0.00239712	0.00124792	0.00581395	0.00333651	0.00207521	0.00282965	0.0087321	0.00428004	0.00131752	0.00196043	0.00401554
Bacillus sp.	Sorbonne	0	0	0	0	0.0131086	0.0117647	0	0	0	0	0.0132861	0.037843	0	0	0	0.00163132	0.00892288	0.0120516	0.000895095	0.000399521	0.00093594	0	0.00571973	0.0030713	0.00282965	0.00174642	0.00122287	0.000988142	0.000534664	0.00142487
Sphingopyxis sp.	Sorbonne	0	0	0	0	0	0	0.016	0	0	0	0	0	0	0	0	0.00163132	0.00541746	0.007287	0.00196921	0.00213078	0.00114393	0.00872093	0.0114395	0.00547854	0.00339559	0.00174642	0.00122287	0.000329381	0.00213866	0.00388601
Methylobacteriaceae	Sorbonne	0	0	0	0	0	0	0	0	0	0	0	0.00283822	0	0	0	0	0	0	0	0.000266347	0.000103993	0.0174419	0.0128694	0.00539553	0.0209394	0.00838282	0.00978294	0.000329381	0	0.00129534
Sphingomonadales	Sorbonne	0	0	0	0	0	0	0	0.00359712	0	0	0	0	0	0	0	0.00326264	0.00764818	0.007287	0.00214823	0.0019976	0.00291181	0	0.000953289	0.00124512	0	0.00104785	0	0.000658762	0.000712885	0.00556995
Rhizobiales	Sorbonne	0	0	0	0	0	0.00235294	0	0.00359712	0	0	0	0.00189215	0	0	0	0.00326264	0.000318674	0.00168161	0.000179019	0.000399521	0.000415973	0.0145349	0.00667302	0.00290529	0.00848896	0.00523926	0.00489147	0.000329381	0.00178221	0.00569948
Achromobacter sp.	Sorbonne	0	0	0	0	0	0	0	0	0	0	0	0.160833	0	0.00986193	0.00135318	0	0	0	0	0	0	0	0	0	0	0	0	0	0	0
Betaproteobacteria	Sorbonne	0	0	0	0	0	0	0.024	0	0.00295858	0	0	0	0	0.0276134	0.0460081	0.00163132	0.00286807	0.00168161	0.000716076	0.000532694	0.00103993	0	0	0.000332033	0.000565931	0.000349284	0.000305717	0.00296443	0.00106933	0.00310881
Burkholderiales	Sorbonne	0	0	0	0	0	0	0	0	0	0	0.00177148	0.102176	0	0.0118343	0.00135318	0	0.000318674	0.000560538	0	0	0	0	0	0	0	0	0	0.000329381	0.000178221	0.000129534
Caulobacteraceae	Sorbonne	0	0	0	0	0	0	0	0	0	0	0	0	0	0	0.00135318	0	0	0.000840807	0.000179019	0	0	0.0145349	0.00524309	0.00381838	0.000565931	0.000698568	0.00275145	0.00329381	0.00231688	0.00259067
https://biit.cs.ut.ee/clustvis/?s=Sorbonne_heatmap_v2
