# Supplementary material for: Postharvest bacterial succession on cut flowers and vase water
Source: PLoS One. 2023 Oct 10;18(10):e0292537. doi: 10.1371/journal.pone.0292537 (PMC10564175; doi:10.1371/journal.pone.0292537)
Supplement: S1 Dataset — (ZIP) [file pone.0292537.s002.zip › Dataset for Figures and Tables/Dataset_Fig 1.xlsx]

## Sheet: Dataset_Fig 1_chlo-mitoch norma
day	tube_name	water_type	sample_type	associated_flower	originalsample_id	Family: Mitochondria	Relative abundance of Mitochondria	Relative abundance of Chloroplast
0	D0 Gerbera stem 2	NA	stem	Gerbera jamesonii	GSB02	1875	0.22961	0.76072
0	D0 Gerbera stem 3	NA	stem	Gerbera jamesonii	GSB03	1700	0.29185	0.6982
0	D0 Gerbera stem 1	NA	stem	Gerbera jamesonii	GSB01	2952	0.26638	0.70484
1	D1 Gerbera stem 2	NA	stem	Gerbera jamesonii	GSB12	3645	0.26729	0.71592
1	D1 Gerbera stem 3	NA	stem	Gerbera jamesonii	GSB13	2400	0.31336	0.67084
1	D1 Gerbera stem 1	NA	stem	Gerbera jamesonii	GSB11	1998	0.31902	0.6449
3	D3 Gerbera stem 3	NA	stem	Gerbera jamesonii	GSB33	648	0.11982	0.40385
3	D3 Gerbera stem 2	NA	stem	Gerbera jamesonii	GSB32	691	0.09501	0.43132
3	D3 Gerbera stem 1	NA	stem	Gerbera jamesonii	GSB31	74	0.04512	0.29451
7	D7 Gerbera stem 2	NA	stem	Gerbera jamesonii	GSB72	292	0.02252	0.15177
7	D7 Gerbera stem 2	NA	stem	Gerbera jamesonii	GSB72-DUP	169	0.01558	0.11849
7	D7 Gerbera stem 3	NA	stem	Gerbera jamesonii	GSB73	107	0.02387	0.18005
7	D7 Gerbera stem 1	NA	stem	Gerbera jamesonii	GSB71	261	0.03049	0.2361
0	D0 Lily stem 3	NA	stem	Lilium sp.	LSB03	18	0.06742	0.18352
0	D0 Lily stem 2	NA	stem	Lilium sp.	LSB02	16	0.00553	0.20214
0	D0 Lily stem 1	NA	stem	Lilium sp.	LSB01	94	0.11408	0.375
1	D1 Lily stem 3	NA	stem	Lilium sp.	LSB13	120	0.02788	0.13453
1	D1 Lily stem 2	NA	stem	Lilium sp.	LSB12	1	0.03226	0.03226
1	D1 Lily stem 1	NA	stem	Lilium sp.	LSB11	7	0.00431	0.14523
3	D3 Lily stem 3	NA	stem	Lilium sp.	LSB33	0	0	0.01736
3	D3 Lily stem 2	NA	stem	Lilium sp.	LSB32	3	0.00958	0.10863
3	D3 Lily stem 1	NA	stem	Lilium sp.	LSB31	6	0.00224	0.03846
7	D7 Lily stem 1	NA	stem	Lilium sp.	LSB71	45	0.00349	0.02267
7	D7 Lily stem 3	NA	stem	Lilium sp.	LSB73	2	0.00392	0
7	D7 Lily stem 2	NA	stem	Lilium sp.	LSB72	0	0	0
0	D0 Rose stem 1	NA	stem	Rosa sp.	RSB01	1070	0.23449	0.746
0	D0 Rose stem 3	NA	stem	Rosa sp.	RSB03	564	0.15968	0.72339
0	D0 Rose stem 2	NA	stem	Rosa sp.	RSB02	1179	0.36535	0.61295
1	D1 Rose stem 1	NA	stem	Rosa sp.	RSB11	39117	0.26603	0.5636
1	D1 Rose stem 3	NA	stem	Rosa sp.	RSB13	480	0.12109	0.70686
1	D1 Rose stem 2	NA	stem	Rosa sp.	RSB12	240	0.10762	0.68744
3	D3 Rose stem 1	NA	stem	Rosa sp.	RSB31	2228	0.13331	0.37396
3	D3 Rose stem 2	NA	stem	Rosa sp.	RSB32	1274	0.22331	0.5106
3	D3 Rose stem 3	NA	stem	Rosa sp.	RSB33	957	0.10253	0.34648
7	D7 Rose stem 2	NA	stem	Rosa sp.	RSB72	682	0.09377	0.31198
7	D7 Rose stem 1	NA	stem	Rosa sp.	RSB71	295	0.0468	0.14628
7	D7 Rose stem 3	NA	stem	Rosa sp.	RSB73	76	0.02654	0.11103
0	D0 Sorbonne stem 3	NA	stem	Lilium 'Sorbonne'	SSB03	111	0.11246	0.83181
0	D0 Sorbonne stem 1	NA	stem	Lilium 'Sorbonne'	SSB01	798	0.09689	0.84543
0	D0 Sorbonne stem 2	NA	stem	Lilium 'Sorbonne'	SSB02	447	0.16692	0.78267
1	D1 Sorbonne stem 1	NA	stem	Lilium 'Sorbonne'	SSB11	219	0.10055	0.74426
1	D1 Sorbonne stem 3	NA	stem	Lilium 'Sorbonne'	SSB13	166	0.09459	0.74701
1	D1 Sorbonne stem 2	NA	stem	Lilium 'Sorbonne'	SSB12	88	0.11549	0.72047
3	D3 Sorbonne stem 3	NA	stem	Lilium 'Sorbonne'	SSB33	48	0.01262	0.04942
3	D3 Sorbonne stem 2	NA	stem	Lilium 'Sorbonne'	SSB32	13	0.00396	0.03991
3	D3 Sorbonne stem 1	NA	stem	Lilium 'Sorbonne'	SSB31	3	0.00475	0.02377
7	D7 Sorbonne stem 2	NA	stem	Lilium 'Sorbonne'	SSB72	129	0.01022	0.03556
7	D7 Sorbonne stem 3	NA	stem	Lilium 'Sorbonne'	SSB73	4	0.00187	0.01546
7	D7 Sorbonne stem 1	NA	stem	Lilium 'Sorbonne'	SSB71	1	0.00283	0.02266
