# Supplementary material for: Postharvest bacterial succession on cut flowers and vase water
Source: PLoS One. 2023 Oct 10;18(10):e0292537. doi: 10.1371/journal.pone.0292537 (PMC10564175; doi:10.1371/journal.pone.0292537)
Supplement: S1 Dataset — (ZIP) [file pone.0292537.s002.zip › Dataset for Figures and Tables/Dataset_Table 2.xlsx]

## Sheet: Gerbera Adonis Permanova test
	Df	Sums of Squares	Mean Squares	F. Model	R2	Pr (> F)
Sample type	2	0.34339	0.171695	3.80302	0.120082	0.003
Day	1	0.944666	0.944666	20.9243	0.330347	0.001
Sampe type * Day	2	0.262304	0.131152	2.90501	0.0917269	0.007
Residuals	29	1.30926	0.0451469	NA	0.457844	NA
Total	34	2.85962	NA	NA	1	NA

## Sheet: Lilium-As Adonis Permanova test
	Df	SumsOfSqs	MeanSqs	F.Model	R2	Pr(>F)
sample_type	2	0.21435	0.107175	5.96294	0.154	0.001
day	1	0.632906	0.632906	35.2133	0.456	0.001
sample_type:day	2	0.0565221	0.0282611	1.57238	0.041	0.148
Residuals	27	0.485284	0.0179735	NA	0.349	NA
Total	32	1.38906	NA	NA	1	NA

## Sheet: Rose Adonis Permanova test
	Df	SumsOfSqs	MeanSqs	F.Model	R2	Pr(>F)
sample_type	2	0.397742	0.198871	9.8356	0.235	0.001
day	1	0.572276	0.572276	28.3032	0.338	0.001
sample_type:day	2	0.178029	0.0890145	4.40241	0.105	0.001
Residuals	27	0.545927	0.0202195	NA	0.322	NA
Total	32	1.69397	NA	NA	1	NA

## Sheet: Lilium-Sorbonne Adonis Permanov
	Df	Sums of Squares	Mean Squares	F.Model	R2	Pr(>F)
Sample type	2	0.460925	0.230462	5.55529	0.160149	0.002
Day	1	1.22879	1.22879	29.6198	0.426944	0.001
Sampe type * Day	2	0.192738	0.0963688	2.32296	0.066967	0.061
Residuals	24	0.995646	0.0414853	NA	0.345939	NA
Total	29	2.8781	NA	NA	1	NA
