# Supplementary material for: Postharvest bacterial succession on cut flowers and vase water
Source: PLoS One. 2023 Oct 10;18(10):e0292537. doi: 10.1371/journal.pone.0292537 (PMC10564175; doi:10.1371/journal.pone.0292537)
Supplement: S1 Dataset — (ZIP) [file pone.0292537.s002.zip › Dataset for Figures and Tables/Dataset_Fig 5 and 7.xlsx]

## Sheet: Gerbera-normalized PCA top20
originalsample_id	Associated flower	GSS03	GSS01	GSS02	GSB03	GSB02	GSB01	GSS12	GW11	GW13	GW12	GSS11	GSB11	GSB13	GSB12	GSS13	GSB31	GSS33	GW31	GSB33	GSS31	GSB32	GW33	GW32	GSS32	GSB73	GSS71	GSS72	GW72	GW73	GSB71	GSS73	GSB72	GW71
Time		Day 0	Day 0	Day 0	Day 0	Day 0	Day 0	Day 1	Day 1	Day 1	Day 1	Day 1	Day 1	Day 1	Day 1	Day 1	Day 3	Day 3	Day 3	Day 3	Day 3	Day 3	Day 3	Day 3	Day 3	Day 7	Day 7	Day 7	Day 7	Day 7	Day 7	Day 7	Day 7	Day 7
Sample type		Stem surface	Stem surface	Stem surface	Whole stem segment	Whole stem segment	Whole stem segment	Stem surface	Water	Water	Water	Stem surface	Whole stem segment	Whole stem segment	Whole stem segment	Stem surface	Whole stem segment	Stem surface	Water	Whole stem segment	Stem surface	Whole stem segment	Water	Water	Stem surface	Whole stem segment	Stem surface	Stem surface	Water	Water	Whole stem segment	Stem surface	Whole stem segment	Water
Agrobacterium sp.	Gerbera	0	0.0104167	0.00116414	0	0	0.0031348	0.0520833	0	0	0	0.00549451	0	0.00826446	0.0131004	0.00621118	0.00184672	0.00824089	0.00190331	0.00194099	0.00977407	0.00232221	0.00201478	0.0012734	0.00600485	0.066704	0.0918391	0.0830123	0.0103127	0.00680775	0.0836254	0.0990888	0.0412814	0.0128477
Bacillus sp.	Gerbera	0	0.0364583	0.0535506	0.0172414	0.265823	0.119122	0.0208333	0.00441501	0	0	0.206044	0.079646	0.0165289	0.0873362	0.24393	0	0.000316957	0	0.000388199	0.000640923	0.000290276	0.000268637	0	0.000784829	0	0.000454649	0.00134823	0	0	0.000318573	0	0.000186794	0
Bradyrhizobiaceae	Gerbera	0	0.00520833	0	0	0	0	0	0.0596026	0.0494505	0.0221053	0	0.0309735	0.0165289	0.00873362	0.0095991	0	0.00633914	0.000190331	0.00232919	0.00160231	0.00261248	0.0014775	0.00178276	0.00186169	0.00252242	0.00568311	0.00674114	0.000327386	0.000443984	0.00270787	0.00366996	0.000747175	0.00205298
Chryseobacterium sp.	Gerbera	0	0.015625	0.00232829	0	0	0	0	0	0	0	0	0	0	0	0.000564653	0	0	0.000190331	0	0.000160231	0	0	0	0	0.0134529	0.00954762	0.0129045	0.303978	0.32248	0.0129022	0.018856	0.00756514	0.329338
Comamonadaceae	Gerbera	0.0576923	0.0208333	0.00232829	0.0172414	0	0	0.03125	0	0.003663	0	0.00824176	0.00884956	0.0165289	0.00436681	0.0169396	0	0.000633914	0.000190331	0	0.000160231	0	0	0	5.47555e-05	0.00140135	0.00272789	0.00211864	0.0045834	0.00236791	0.000477859	0.00329031	0.000373587	0.00463576
Enterobacteriaceae	Gerbera	0.192308	0.291667	0.545984	0.741379	0.620253	0.517241	0.4375	0.562914	0.6337	0.310526	0.565934	0.650442	0.487603	0.585153	0.444382	0.121884	0.169572	0.155881	0.158773	0.167121	0.282148	0.247414	0.233287	0.171896	0.186939	0.140714	0.162558	0.0635128	0.0491342	0.197993	0.128575	0.194826	0.0909272
Erwinia sp.	Gerbera	0.0192308	0.0104167	0.0291036	0	0	0.0407524	0.0208333	0	0.003663	0.00210526	0.0137363	0.00442478	0.00826446	0.0262009	0.0169396	0.00277008	0.00190174	0.00323563	0.00388199	0.00128185	0.0113208	0.00591001	0.00547561	0.00206246	0.00336323	0.0018186	0.00308166	0.00212801	0.00118396	0.00509716	0.00265756	0.0029887	0.00304636
Moraxellaceae	Gerbera	0	0.00520833	0	0	0	0.0031348	0	0	0	0	0	0	0	0.00436681	0.00112931	0.00554017	0.00538827	0.000951656	0.00232919	0.00368531	0.0011611	0.000537273	0.000764039	0.00419792	0.000560538	0.00136395	0.000770416	0.000491079	0.000887968	0.000796432	0.000506201	0.000653778	0.000662252
Oceanospirillales	Gerbera	0	0	0	0	0	0	0	0	0	0	0	0	0	0	0	0	0.000950872	0.000380662	0	0.000480692	0.000290276	0.00174614	0.00178276	0.000967347	0	0.000227324	0.00115562	0.000654772	0.000295989	0.000159286	0.000379651	9.33968e-05	0.000397351
Pseudomonadaceae	Gerbera	0	0	0	0	0	0	0	0.00441501	0.0018315	0	0	0	0	0	0	0.00554017	0.00126783	0.00285497	0.00349379	0.00144208	0.000580552	0.000537273	0.0012734	0.00149665	0.00140135	0.00204592	0.00385208	0.00294647	0.00207193	0.000955718	0.00430271	0.00280191	0.00145695
Pseudomonas sp.	Gerbera	0	0.0104167	0.00931315	0.0172414	0	0.0438871	0.0416667	0.00220751	0.00915751	0.00210526	0.0357143	0.0176991	0.0247934	0.0218341	0.0225861	0.0517082	0.0488114	0.0352113	0.0524068	0.0461465	0.0365747	0.0402955	0.0481345	0.0509409	0.0308296	0.0325074	0.0310092	0.0325749	0.0226432	0.0363173	0.0296128	0.0424022	0.0309934
Pseudomonas veronii	Gerbera	0.0576923	0.046875	0.0139697	0.0689655	0.0126582	0.0909091	0.114583	0.0397351	0.029304	0.0305263	0.0384615	0.0663717	0.132231	0.0873362	0.0400903	0.616805	0.479556	0.567948	0.54736	0.52075	0.49434	0.437743	0.454476	0.531986	0.479821	0.36872	0.352465	0.355705	0.368951	0.393119	0.346621	0.473055	0.298874
Pseudomonas viridiflava	Gerbera	0.538462	0.453125	0.294529	0.0689655	0.0126582	0.109718	0.0416667	0.0551876	0.0457875	0.0326316	0.0521978	0.0132743	0.0413223	0.0480349	0.0570299	0.139428	0.229794	0.135896	0.175854	0.19452	0.1373	0.194896	0.197886	0.195276	0.0465247	0.0961582	0.0993837	0.0608938	0.0523901	0.0592545	0.0656796	0.0347436	0.0605298
Rhizobiaceae	Gerbera	0.0192308	0	0.00349243	0	0	0	0.0520833	0	0	0	0.0192308	0	0	0	0.00677583	0.00923361	0.00475436	0.000190331	0.0011646	0.00192277	0.000290276	0.000537273	0	0.00111336	0.0498879	0.0443283	0.0504622	0.0068751	0.00443984	0.0855368	0.0442926	0.0252171	0.0092053
Rhizobiales	Gerbera	0	0.00520833	0	0	0.0126582	0	0	0	0	0	0.00549451	0	0.00826446	0	0.00677583	0	0.000633914	0	0.000388199	0	0.00377358	0.000402955	0	7.30074e-05	0.00336323	0.0075017	0.00597072	0.00130954	0.000147995	0.00446002	0.00442926	0.000653778	0.000529801
Sediminibacterium sp.	Gerbera	0.0192308	0	0	0.0172414	0	0	0	0.00662252	0	0.445263	0	0.00442478	0.0413223	0.00436681	0	0	0	0.000380662	0	0	0.000290276	0.00926797	0.000509359	0	0	0	0.000192604	0.00572925	0.00784372	0	0	0	0.00013245
Sphingobium sp.	Gerbera	0	0.00520833	0.00116414	0	0	0.00626959	0	0	0	0	0.00274725	0	0	0	0.00169396	0	0	0	0.0011646	0.000160231	0	0.00107455	0.000764039	0.000255526	0.00672646	0.00772903	0.00789676	0.00851203	0.00695575	0.0108315	0.00417616	0.00345568	0.0129139
Sphingomonas sp.	Gerbera	0	0	0.00349243	0	0	0	0.0104167	0.0551876	0.029304	0.00210526	0	0.00884956	0	0.0131004	0.00112931	0	0.000950872	0.000190331	0	0.00240346	0	0.000537273	0.000636699	0.000711822	0.0081278	0.0418277	0.0394838	0.00883942	0.00591979	0.00366359	0.02898	0.00158775	0.0172848
Stenotrophomonas sp.	Gerbera	0	0	0.00582072	0	0	0	0	0.00220751	0	0.00105263	0.00274725	0	0.00826446	0.00436681	0.00225861	0.00369344	0.00602219	0.0055196	0.00892857	0.00224323	0.00319303	0.00402955	0.00331084	0.00167917	0.00840807	0.00272789	0.0046225	0.00507448	0.00369987	0.00270787	0.00809922	0.00336229	0.00463576
Xanthomonadaceae	Gerbera	0.0192308	0	0.00116414	0	0	0	0.03125	0	0	0	0	0	0	0.00436681	0.00338792	0.0397045	0.0301109	0.087362	0.0349379	0.0426214	0.0203193	0.0439221	0.0446963	0.0254066	0.0880045	0.134349	0.123074	0.118841	0.139855	0.0825104	0.201341	0.16195	0.113311
Your settings are now saved and can be re-loaded by visiting https://biit.cs.ut.ee/clustvis/?s=ABvOjKYjXnQkAJE
