# Supplementary material for: Postharvest bacterial succession on cut flowers and vase water
Source: PLoS One. 2023 Oct 10;18(10):e0292537. doi: 10.1371/journal.pone.0292537 (PMC10564175; doi:10.1371/journal.pone.0292537)
Supplement: S1 Dataset — (ZIP) [file pone.0292537.s002.zip › Dataset for Figures and Tables/Dataset_Table 1.xlsx]

## Sheet: All flowers + control PCA score
	Flower type	Flower Source	Sample type	PC1	PC2	PC3	PC4	PC5	PC6	PC7	PC8	PC9	PC10	PC11	PC12	PC13	PC14	PC15	PC16	PC17	PC18	PC19	PC20	PC21	PC22	PC23	PC24	PC25	PC26	PC27	PC28	PC29	PC30	PC31	PC32	PC33	PC34	PC35	PC36	PC37	PC38	PC39
KW1	Control		Water	-1.77508	0.328874	0.602598	-4.74232	0.969079	-0.915678	0.369039	-0.724253	6.2141	-2.5893	1.5348	-0.863478	0.381685	-0.364796	-0.786604	0.0372729	0.339384	-0.433242	-0.14428	-0.00643905	0.130897	0.0360866	0.054238	0.0872911	0.062504	-0.118959	-0.0299642	-0.114002	-0.0435728	0.0268244	0.0281284	0.0085075	0.0224403	-0.00709166	-0.0144733	-0.00704219	-0.0137358	-0.00337274	-6.31439e-16
KW2	Control		Water	-1.93172	0.436215	0.980393	-5.71358	5.53136	1.09313	-2.66569	4.86386	-1.62186	-0.244369	-0.460513	-0.585751	0.671623	0.333234	0.0392436	-0.484153	0.361371	0.408882	0.341638	-0.502938	-0.538473	-0.163671	-0.324043	-0.103297	-0.158	0.0993084	-0.170712	0.026518	0.056783	-0.0159273	-0.0373716	0.00837957	0.00477942	0.0229925	0.0219742	4.89346e-06	0.00658139	-0.000355607	-1.38084e-15
KW3	Control		Water	-2.95632	2.01522	1.32628	-6.75453	3.06158	-1.43459	3.40634	-4.4854	-1.94978	1.85561	-1.3135	0.222871	-0.862978	-0.0569616	0.158421	-0.116005	-0.437777	-0.436949	-0.202334	0.060971	0.34707	0.0189043	0.136188	0.104279	0.162468	0.0918031	0.0260062	0.0234397	-0.194191	0.0076834	0.0656978	0.0179411	0.0187551	0.000255955	-0.0214596	-0.00633904	-0.0222035	-4.95896e-05	-5.34295e-16
GSB1	Gerbera	Local retailer (Wegmans)	Stem segment	1.28769	4.49414	0.659901	0.0110565	-1.81591	-0.152265	-1.33965	-0.460937	0.0804247	0.458314	0.23174	-0.163227	0.684824	0.592658	-0.350439	-1.0891	0.216259	0.589757	0.581616	-0.846456	0.24193	0.445073	0.444853	-0.841963	0.978368	-0.149666	-0.359545	0.858593	-1.11609	-0.541157	-0.230554	-0.179303	-0.326608	0.000279842	-0.123721	-0.0248837	-0.0565124	-0.0436743	-1.58905e-16
GSB2	Gerbera	Local retailer (Wegmans)	Stem segment	1.10876	5.68427	1.17424	0.784832	-0.812668	0.117311	-1.33646	-0.819893	0.038866	0.786581	-0.26472	1.22813	1.57905	-0.451843	-1.02177	-3.08691	0.656841	0.182653	-1.09026	0.0898975	0.227551	-0.638789	0.454337	0.765018	-1.12516	-0.230484	0.284682	0.199462	0.153921	0.258155	0.148815	0.123383	0.138635	0.029671	0.0601338	0.021994	0.0288581	0.0190916	-3.22938e-16
GSB3	Gerbera	Local retailer (Wegmans)	Stem segment	1.38645	3.37764	0.432224	-0.309387	-0.826555	-0.454476	-1.17392	-0.403364	-0.130791	0.54212	-0.298998	-0.775561	-0.241461	0.739906	-0.200787	0.860877	0.559967	0.865365	-0.224222	0.125091	-0.479483	1.07327	1.29175	0.927757	-0.433764	0.487056	-0.307604	-1.16072	0.158818	-0.344461	-0.526386	-0.263489	-0.296471	-0.240322	0.00814356	0.00267125	0.0290402	0.00312133	-3.18904e-16
GSS1	Gerbera	Local retailer (Wegmans)	Stem surface	2.59371	3.38812	-0.242203	-1.91396	-2.48045	1.14925	-1.24089	-0.0948822	-0.310792	-0.0238404	-0.133945	0.102669	-0.135518	-0.467718	-0.099927	-0.0135653	-0.767256	-0.284136	-0.112612	-0.286033	0.0195063	-1.37142	0.695841	-0.627737	1.39232	0.293942	-0.221517	-0.381528	1.27969	-0.0973097	0.38264	-0.05405	-0.142608	0.0938713	0.0139145	-0.0666775	-0.0190973	0.00601298	-8.78055e-17
GSS2	Gerbera	Local retailer (Wegmans)	Stem surface	2.47631	4.1995	-0.0276824	-2.15442	-3.09025	0.620417	-1.96771	-0.11798	0.0871687	0.211671	-0.984113	-0.215429	-0.363879	-0.451727	0.808857	0.722925	-0.0114721	-0.493832	0.367992	-0.00769604	0.495209	-0.0516581	-1.19338	-0.0377001	0.0426713	0.0830017	0.417814	-0.0721007	-0.0407836	-0.216084	-0.868391	0.704929	0.564139	-0.137847	0.0314328	0.0707139	0.033865	-0.00166855	-3.23537e-16
GSS32	Gerbera	Local retailer (Wegmans)	Stem surface	2.67855	4.54896	-0.649416	-1.62923	-2.64775	0.157207	-2.16004	-0.0786599	0.127101	0.553264	-1.35442	-1.66152	-1.07961	-0.114005	0.241828	1.03567	0.313769	-0.559533	0.9349	0.804459	-0.304392	0.777401	-0.596042	0.0630254	-0.741528	-0.289168	-0.0168096	0.29832	-0.151084	0.580459	0.84004	-0.351685	-0.179294	0.230382	0.0176433	-0.0317424	-0.00288543	0.00703359	-4.76549e-16
GW1	Gerbera	Local retailer (Wegmans)	Water	-1.15345	7.67632	1.53043	4.49592	2.43185	-0.811578	2.48598	0.419699	0.231263	-0.590582	0.871294	-0.100079	-1.47305	-0.564837	0.220976	-0.142749	0.286698	0.532961	1.72011	-0.819192	0.450844	-1.10463	-0.857474	-0.0120537	-0.284278	-0.112785	0.222218	-0.526312	-0.0149518	0.108564	-0.143888	-0.242757	-0.218799	-0.00594719	-0.00434915	0.00906899	0.0134286	-0.0100199	7.29335e-16
GW3	Gerbera	Local retailer (Wegmans)	Water	-1.28574	6.33068	1.5463	3.26795	1.47369	-0.855331	1.42346	0.134258	-0.456336	-1.21203	0.68637	0.440898	-0.301477	-0.353691	-0.417512	-0.0783285	0.00698223	-0.575254	-1.31671	0.94919	-1.90113	0.89524	-0.604954	-0.571666	0.4761	0.625688	-0.430874	0.200866	0.0596986	-0.193135	0.155185	0.263042	0.189676	0.000804144	0.0743749	-0.00469959	0.0270384	0.0138032	-5.56264e-17
GW2	Gerbera	Local retailer (Wegmans)	Water	-0.151083	4.81775	1.05222	1.78815	1.70302	0.248955	0.227738	2.24851	-0.601514	-1.23633	0.632776	-0.254892	-0.228832	1.05207	0.606395	1.62712	-1.60305	-0.797944	-1.35925	0.516793	1.53159	0.0699911	1.22096	0.353907	0.0245873	-0.507193	0.441672	0.360312	-0.220864	0.072294	0.0786331	0.0594566	0.0816338	0.00348403	-0.0492601	-0.000330049	-0.0403294	-0.000146574	-1.03683e-15
LSB1	Lily-As	Local retailer (Wegmans)	Stem segment	2.02138	-3.39332	4.5742	0.166643	-0.213175	-0.208956	-0.7877	-0.193564	-0.964204	2.22143	3.62519	-2.6745	-0.243424	-2.69241	-0.738189	0.382056	-0.759541	0.807024	-0.918736	-0.554947	0.162375	0.26815	-0.266637	-0.0549163	-0.0927932	0.104744	0.259318	0.0400902	-0.0533799	0.0863713	0.0241435	0.0036781	0.026223	0.033077	-0.0178147	-0.00243025	0.00721293	0.011079	-6.48688e-16
LSB2	Lily-As	Local retailer (Wegmans)	Stem segment	1.76653	-2.75535	4.14229	0.949967	-0.0556075	-0.102431	-0.357414	-0.265742	0.135255	0.716069	0.723856	0.151868	-0.0793357	0.856771	0.945035	0.173959	0.237726	-0.918162	0.250227	-0.185864	-0.714828	-0.637076	-0.566937	2.14879	0.843169	-0.740254	-0.597485	0.394591	-0.020306	-0.251217	0.104443	0.0757112	-0.11736	-0.072216	0.115247	-0.0299717	0.0176528	-0.0260534	-7.99119e-16
LSB3	Lily-As	Local retailer (Wegmans)	Stem segment	1.6902	-2.78582	4.62594	0.310462	0.0700039	-0.0760574	-0.316806	-0.587493	-0.226646	0.905049	1.60029	0.110648	0.575927	1.08999	1.43819	0.708608	2.28932	-1.30194	0.0329843	0.966335	-0.268699	-1.20354	0.625291	-1.10003	-0.586192	0.414832	0.163387	-0.0697556	-0.240975	0.0658835	-0.170039	-0.0256373	-0.0584504	0.0383348	-0.102339	0.0170686	-0.0221751	0.0213745	2.23322e-16
LSS2	Lily-As	Local retailer (Wegmans)	Stem surface	1.73129	-3.75676	4.34414	0.745363	-0.218393	1.32122	0.411668	0.236798	-0.412504	-1.91286	-2.15867	0.589937	-0.507803	-1.46304	-1.80854	0.0636214	-1.05028	-0.350874	0.884559	0.641432	-0.254728	-0.304715	0.417085	0.309166	-0.329465	0.307442	-0.314008	0.171069	-0.18868	0.128784	-0.338593	0.431398	-0.370724	0.105896	-0.320532	0.0441421	-0.0778072	0.0924341	-1.47147e-16
LSS1	Lily-As	Local retailer (Wegmans)	Stem surface	1.38274	-2.11331	2.31305	1.09615	-0.234973	0.245398	-0.399498	-0.729667	1.29206	0.48413	-1.58424	0.56046	0.148355	1.63763	0.416994	0.432067	-1.72295	-0.285261	-1.11793	-2.11775	-0.8402	-0.108794	-0.426211	-0.735447	-0.798767	-0.206644	0.326177	-0.424739	-0.247658	0.0200508	0.219954	0.251732	-0.24952	0.000845373	0.0735488	-0.0368826	0.0263253	0.00393588	-4.10969e-16
LSS3	Lily-As	Local retailer (Wegmans)	Stem surface	1.6979	-2.94814	4.02583	0.490827	-0.230948	0.797238	0.0216473	-0.153653	-0.0515074	-0.978518	-1.24838	0.605613	-0.301684	-0.264619	-1.07028	0.0662828	-0.801131	-0.359448	0.51876	0.0554484	-0.121182	-0.195844	0.341676	-0.23161	-0.122166	0.344876	0.132265	0.284691	-0.122621	0.00246524	-0.259888	-1.00147	0.570019	-0.141033	0.347203	-0.0688975	0.0826434	-0.110513	-4.85363e-16
LW2	Lily-As	Local retailer (Wegmans)	Water	1.29015	-1.58348	3.00986	1.31099	0.304937	-0.198834	0.337418	-0.103138	0.525944	0.215923	-0.607282	0.217055	-0.0656685	1.09737	0.579316	-0.536338	0.217503	0.86516	0.101921	-0.318539	-0.0207237	0.707153	-0.163324	0.164681	0.278691	-0.253328	0.0900716	-0.316959	0.392639	-0.211297	0.190593	-0.334523	0.699695	0.343952	-0.541514	0.059681	-0.0859525	0.0165896	-1.10815e-16
LW1	Lily-As	Local retailer (Wegmans)	Water	1.71794	-2.36654	4.02425	0.612382	0.569602	0.531293	0.753141	0.0451254	0.147393	-0.452055	-0.596874	0.750323	0.0386147	0.21168	0.428116	-0.377182	0.981199	0.735925	0.336351	0.236631	1.13716	1.12292	-0.227916	-0.439887	0.264833	-0.253013	0.0894463	0.132188	0.436922	-0.0492789	0.200141	0.222687	-0.13434	-0.186841	0.141941	-0.297507	0.245001	0.201725	-7.1866e-16
LW3	Lily-As	Local retailer (Wegmans)	Water	1.50389	-2.4341	3.63962	0.714546	0.337352	0.410471	0.38026	0.0873576	-0.0233993	-0.36022	-0.47279	0.664676	0.135706	0.107143	0.180141	-0.428811	0.622545	0.540656	0.214391	0.32244	0.789645	0.907436	-0.109536	-0.327214	0.338524	-0.0086691	0.000569337	-0.241827	0.292473	0.252921	0.329699	0.37414	-0.219009	-0.0773965	0.2367	0.347753	-0.191431	-0.239154	-8.86178e-16
RSB2	Rose	Local retailer (Wegmans)	Stem segment	1.94792	-0.284421	-2.46793	-0.528363	-0.327181	0.0263017	-0.264092	-0.351178	-0.69262	-0.211583	1.77622	2.16078	0.715436	0.669383	-0.368879	0.573474	-0.264565	0.612595	0.211357	-0.194627	0.116108	0.0640352	-0.0069891	0.150894	0.523792	0.270509	-0.791327	-0.500809	-0.600854	1.28463	-0.14759	0.188889	0.193922	0.164737	-0.0210326	-0.128092	0.114159	-0.0447623	-2.31832e-16
RSB3	Rose	Local retailer (Wegmans)	Stem segment	2.34398	-0.349874	-3.11901	-0.846384	-0.00420221	-1.18083	-0.209434	-0.304292	-0.883882	-0.934331	1.1901	2.38885	1.54216	-0.609156	-0.0322011	1.01859	0.0952575	-0.332375	0.807889	-0.686284	-0.416859	0.400743	-0.0651335	0.512838	0.229091	0.703664	1.42621	0.290257	0.0386878	-0.0884045	0.404979	-0.190615	-0.111393	-0.234402	-0.118864	0.156933	0.0205128	0.0750852	-7.5762e-16
RSB1	Rose	Local retailer (Wegmans)	Stem segment	3.59675	-1.0499	-3.96927	-0.51657	1.29708	-1.83087	-1.08669	-0.548793	-0.210961	0.392698	1.31384	2.81058	-0.718613	-0.682298	-0.729349	1.22689	-0.08856	0.383824	0.228755	0.218396	0.0386351	-0.0163681	0.0193726	-0.52547	-1.02146	-1.13955	-0.786918	0.261675	0.456325	-0.667749	-0.0466774	0.0507286	0.0392868	0.0383099	0.0100214	-0.0351046	-0.0574034	-0.0519513	2.53389e-16
RSS1	Rose	Local retailer (Wegmans)	Stem surface	3.14492	-1.74861	-4.37832	0.74403	0.232787	0.777216	1.50737	0.696069	-0.501893	-1.23889	-1.05807	-0.581135	-0.120709	-2.79384	2.1716	-0.927138	0.901083	-1.49619	-0.435381	-1.09693	-0.0681188	0.472376	0.752866	-0.0627543	-0.0287527	-0.415359	-0.482374	-0.280159	-0.258038	0.0839089	0.0337585	-0.0735559	0.0867655	-0.0785843	-0.0700202	-0.0140375	0.0495786	-0.0378273	-3.67273e-16
RSS2	Rose	Local retailer (Wegmans)	Stem surface	4.65316	-0.218138	-4.63572	-0.765058	0.0749302	6.56302	3.65819	0.152368	0.331675	1.12871	1.86791	-0.784547	-0.0962392	1.46658	-0.581423	-0.752949	-0.531541	-0.274861	0.543542	0.327411	-0.250515	0.293139	-0.113246	0.00664366	-0.356027	0.0234763	0.0775827	0.113243	0.127682	-0.174401	-0.0701247	0.0287724	-0.000233274	-0.0373378	0.0189211	0.0364262	-0.0224638	0.0175934	1.03709e-15
RSS3	Rose	Local retailer (Wegmans)	Stem surface	3.81894	-0.997838	-3.26513	0.294128	0.771786	1.56282	1.08921	-0.0181737	0.791342	-0.126592	-2.2466	0.0468895	-0.0750107	-0.614751	-0.025593	1.43153	1.40549	2.05276	-1.98291	0.426297	0.0785962	-1.01527	-0.682464	0.259812	0.375621	0.202021	0.231682	0.248858	-0.361943	-0.0574785	-0.0303801	-0.226552	-0.138193	0.0667054	0.010707	-0.00477505	-0.0360071	-0.00347822	1.21062e-15
RW2	Rose	Local retailer (Wegmans)	Water	3.07379	-2.07251	-3.58578	1.71933	1.31444	-2.84	-0.706434	-0.209907	0.302045	0.66719	-0.781612	-2.11912	-0.185057	1.07557	-0.605885	-0.592979	-0.614148	0.165022	0.100641	0.46249	0.0803054	-0.622177	-0.104158	-0.385976	0.139711	-0.0579355	-0.544392	0.184982	0.0862017	0.370692	0.218221	0.0179658	0.159422	-0.62861	-0.190394	0.170295	0.0986066	0.0486853	1.12055e-15
RW1	Rose	Local retailer (Wegmans)	Water	2.96496	-2.64082	-3.87871	1.74045	1.61413	-2.63771	-0.208071	-0.120944	-0.0201277	0.132549	-0.529649	-1.50899	0.369344	0.543101	-0.411348	-0.712349	-0.165904	-0.551034	0.341503	0.474999	0.138171	0.120673	-0.0753656	0.22896	0.0296163	0.577051	0.791007	0.0736222	0.264214	-0.235281	-0.192916	0.296066	-0.189354	0.289665	-0.0650991	-0.281749	0.125342	-0.228565	9.5799e-17
RW3	Rose	Local retailer (Wegmans)	Water	3.01906	-2.2272	-3.33414	1.52345	1.18041	-2.43761	-0.460798	-0.130006	-0.160315	0.171195	-0.29104	-0.838129	0.51572	0.365798	-0.32025	-0.57648	-0.186547	-0.558199	0.247075	0.10583	0.22946	0.151213	-0.00599291	-0.0341342	0.429282	-0.0719457	0.0474598	-0.370849	-0.187908	-0.0393743	-0.288146	-0.105884	0.0563922	0.381521	0.403014	0.107914	-0.255029	0.244045	-5.90967e-16
SSB2	Sorbonne	Cornell greenhouse	Stem segment	-5.38475	-1.08939	-1.38446	0.830726	-1.23438	0.206066	-0.168977	-0.941466	-0.892342	-1.39237	0.385685	-0.581545	0.74648	0.672316	0.29421	0.333213	0.184113	-0.498781	-0.535726	-0.925091	1.19615	0.127853	-0.870116	0.273581	-0.750519	1.29587	-1.10309	0.539606	0.52241	-0.137678	-0.071755	-0.229984	-0.108937	0.0870177	-0.0282737	0.0469313	-0.0253648	0.0153239	5.57593e-17
SSB3	Sorbonne	Cornell greenhouse	Stem segment	-6.42969	-1.35926	-1.3328	0.272773	-1.13634	0.666434	-0.413154	-1.34084	-1.98133	-1.79864	0.244322	-0.934183	-0.129316	0.698487	-1.3186	0.145422	1.08141	-0.346498	-0.575083	-0.322777	-0.535941	0.241716	-0.238872	-0.285692	0.33885	-1.41204	0.632951	0.109312	0.515878	0.506353	-0.593595	-0.196273	-0.176569	-0.0380499	-0.0661451	0.00947283	-0.0115262	-0.0139752	9.81416e-17
SSB1	Sorbonne	Cornell greenhouse	Stem segment	-5.82046	-2.2034	-1.42475	0.483341	-1.46855	1.07559	-0.661282	-0.569528	-1.74563	-1.61932	0.256241	-0.781875	0.119646	0.163842	-1.28315	0.128031	0.444173	0.0836356	0.299783	0.281916	0.325866	-0.584376	-0.0103104	0.0661473	-0.0292402	-0.172663	0.0158555	-0.866178	-0.82524	-0.743975	0.843537	0.298035	0.274259	-0.0168713	0.0552554	-0.027479	0.0688923	-0.0101537	-9.76907e-17
SSS1	Sorbonne	Cornell greenhouse	Stem surface	-2.90561	-1.06744	-0.38509	-1.17152	-1.93041	-1.13637	1.46764	0.0942951	-0.138883	-1.04236	0.267343	-0.541994	0.761676	-0.0509164	1.93316	-0.27431	-1.23375	1.50073	0.415118	0.690678	-0.56886	-0.302291	0.467273	-0.108366	-0.243143	-0.316919	-0.0133024	0.262605	0.0707476	-0.124359	-0.18025	0.00785929	-0.101745	0.295222	0.112264	0.253499	0.344263	0.0151389	4.95127e-17
SSS2	Sorbonne	Cornell greenhouse	Stem surface	-2.71057	-1.14779	-0.425494	-0.940915	-2.23859	-0.961999	0.941384	0.375527	-0.497329	-1.18439	0.49154	-0.169842	0.642868	-0.106081	1.86984	-0.73062	-1.02712	1.21712	0.290814	0.69411	-0.479633	-0.193028	-0.14818	0.0256852	-0.382431	0.0157683	0.152222	0.0307098	-0.00243461	0.134998	0.0172861	0.0120993	0.0316921	-0.291918	0.00594566	-0.294987	-0.402526	-0.0125629	-5.93051e-17
SSS3	Sorbonne	Cornell greenhouse	Stem surface	-3.25789	-1.32424	-0.154624	-1.70118	-4.41376	-2.93097	3.97465	4.82381	0.383256	2.38633	-0.404891	0.927504	-0.561022	0.20558	-1.29915	-0.0256702	0.570294	-0.598471	-0.381604	-0.186368	0.14951	0.0156509	-0.0844728	0.0126311	0.0141562	0.0228594	-0.0046425	-0.0564801	-0.0321101	-0.00728535	-0.00717362	-0.0420512	-0.0322226	-0.00690455	-0.0154333	0.00538602	0.0136457	-0.000739235	-6.98787e-17
SW1	Sorbonne	Cornell greenhouse	Water	-4.61685	-3.22171	-2.5525	0.216066	0.138768	0.805969	-3.10629	0.0740438	0.875107	0.375862	0.925635	1.7459	-4.09944	0.173577	0.862169	-1.58197	-0.227643	0.0127855	-0.540223	0.323839	0.0771475	0.0792608	0.105844	0.113931	0.194153	0.53498	0.393598	0.0719265	-0.19927	0.038871	-0.0460796	-0.0820511	-0.121714	0.00217161	-0.0134183	0.0440935	0.0247138	0.0285119	1.94424e-16
SW3	Sorbonne	Cornell greenhouse	Water	-7.16205	0.00649989	-1.74753	2.86431	0.998216	0.991494	-0.0808277	-0.443246	1.42704	2.05137	-0.976349	-0.611307	-0.0755779	-0.390912	-0.130367	1.30623	0.776664	0.673231	1.07481	-0.883144	-0.510155	-0.0110919	1.41007	0.111541	0.00769811	0.247421	0.0347856	0.679888	0.259906	0.226455	0.105684	0.503521	0.334962	0.0313281	0.126781	-0.036038	-0.0673393	0.0107891	-3.6593e-16
SW2	Sorbonne	Cornell greenhouse	Water	-7.35572	-0.164841	-1.04321	2.25356	1.30509	1.79973	-1.34331	-0.054711	1.4846	2.89254	-0.858486	1.02144	2.3166	-1.25908	0.405751	0.253765	-1.05483	-0.777096	0.0905255	1.16642	0.310194	0.236445	-0.695885	-0.200675	0.337479	-0.28974	-0.0824165	-0.474406	-0.0500466	-0.0605147	-0.141784	-0.349042	-0.199153	-0.0591494	-0.101022	-0.00438363	0.0324273	-0.0123503	5.74605e-16
