# Supplementary material for: Postharvest bacterial succession on cut flowers and vase water
Source: PLoS One. 2023 Oct 10;18(10):e0292537. doi: 10.1371/journal.pone.0292537 (PMC10564175; doi:10.1371/journal.pone.0292537)
Supplement: S1 Dataset — (ZIP) [file pone.0292537.s002.zip › Dataset for Figures and Tables/Dataset_Fig 8.xlsx]

## Sheet: Gerbera-normalize
Sum of total read per sample	day	tube_name	water_type	sample_type	associated_flower	originalsample_id	k__Bacteria;p__Proteobacteria;c__Gammaproteobacteria;o__Pseudomonadales;f__Pseudomonadaceae;g__Pseudomonas;s__veronii	k__Bacteria;p__Proteobacteria;c__Gammaproteobacteria;o__Enterobacteriales;f__Enterobacteriaceae;g__;s__	k__Bacteria;p__Proteobacteria;c__Gammaproteobacteria;o__Pseudomonadales;f__Pseudomonadaceae;g__Pseudomonas;s__viridiflava	k__Bacteria;p__Proteobacteria;c__Gammaproteobacteria;o__Xanthomonadales;f__Xanthomonadaceae;g__;s__	k__Bacteria;p__Bacteroidetes;c__Flavobacteriia;o__Flavobacteriales;f__[Weeksellaceae];g__Chryseobacterium;s__	k__Bacteria;p__Proteobacteria;c__Gammaproteobacteria;o__Pseudomonadales;f__Pseudomonadaceae;g__Pseudomonas;s__	k__Bacteria;p__Proteobacteria;c__Alphaproteobacteria;o__Rhizobiales;f__Rhizobiaceae;g__Agrobacterium;s__	k__Bacteria;p__Proteobacteria;c__Alphaproteobacteria;o__Rhizobiales;f__Rhizobiaceae;g__;s__	k__Bacteria;p__Proteobacteria;c__Alphaproteobacteria;o__Sphingomonadales;f__Sphingomonadaceae;g__Sphingomonas;s__	k__Bacteria;p__Firmicutes;c__Bacilli;o__Bacillales;f__Bacillaceae;g__Bacillus;s__	k__Bacteria;p__Bacteroidetes;c__[Saprospirae];o__[Saprospirales];f__Chitinophagaceae;g__Sediminibacterium;s__	k__Bacteria;p__Proteobacteria;c__Gammaproteobacteria;o__Xanthomonadales;f__Xanthomonadaceae;g__Stenotrophomonas;s__	k__Bacteria;p__Proteobacteria;c__Alphaproteobacteria;o__Sphingomonadales;f__Sphingomonadaceae;g__Sphingobium;s__	k__Bacteria;p__Proteobacteria;c__Gammaproteobacteria;o__Enterobacteriales;f__Enterobacteriaceae;g__Erwinia;s__	k__Bacteria;p__Proteobacteria;c__Alphaproteobacteria;o__Rhizobiales;f__Bradyrhizobiaceae;g__;s__	k__Bacteria;p__Proteobacteria;c__Gammaproteobacteria;o__Pseudomonadales;f__Moraxellaceae;g__;s__	k__Bacteria;p__Proteobacteria;c__Gammaproteobacteria;o__Pseudomonadales;f__Pseudomonadaceae;g__;s__	k__Bacteria;p__Proteobacteria;c__Betaproteobacteria;o__Burkholderiales;f__Comamonadaceae;g__;s__	k__Bacteria;p__Proteobacteria;c__Alphaproteobacteria;o__Rhizobiales;f__;g__;s__	k__Bacteria;p__Proteobacteria;c__Gammaproteobacteria;o__Oceanospirillales;f__SUP05;g__;s__	k__Bacteria;p__Planctomycetes;c__Planctomycetia;o__Planctomycetales;f__Planctomycetaceae;g__Planctomyces;s__	k__Bacteria;p__Proteobacteria;c__Betaproteobacteria;o__Burkholderiales;f__Alcaligenaceae;g__;s__	k__Bacteria;p__Proteobacteria;c__Alphaproteobacteria;o__Rhizobiales;f__Methylobacteriaceae;g__Methylobacterium;s__adhaesivum	k__Bacteria;p__Proteobacteria;c__Gammaproteobacteria;o__Enterobacteriales;f__Enterobacteriaceae;g__Salmonella;s__	k__Bacteria;p__Proteobacteria;c__Betaproteobacteria;o__;f__;g__;s__	k__Bacteria;p__Proteobacteria;c__Alphaproteobacteria;o__Sphingomonadales;f__Sphingomonadaceae;g__;s__	k__Bacteria;p__Proteobacteria;c__Alphaproteobacteria;o__;f__;g__;s__	k__Bacteria;p__Proteobacteria;c__Gammaproteobacteria;o__Pseudomonadales;f__Pseudomonadaceae;g__Pseudomonas;s__umsongensis	k__Bacteria;p__Proteobacteria;c__Gammaproteobacteria;o__Enterobacteriales;f__Enterobacteriaceae;g__Enterobacter;s__cloacae	k__Bacteria;p__Proteobacteria;c__Alphaproteobacteria;o__Sphingomonadales;f__Sphingomonadaceae;g__Sphingopyxis;s__	k__Bacteria;p__Cyanobacteria;c__4C0d-2;o__MLE1-12;f__;g__;s__	k__Bacteria;p__Planctomycetes;c__Planctomycetia;o__Pirellulales;f__Pirellulaceae;g__;s__	k__Bacteria;p__Proteobacteria;c__Gammaproteobacteria;o__Pseudomonadales;f__Moraxellaceae;g__Acinetobacter;s__	k__Bacteria;p__Proteobacteria;c__Gammaproteobacteria;o__Enterobacteriales;f__Enterobacteriaceae;g__Klebsiella;s__	k__Bacteria;p__Proteobacteria;c__Betaproteobacteria;o__Burkholderiales;f__Oxalobacteraceae;g__Janthinobacterium;s__	k__Bacteria;p__Bacteroidetes;c__Flavobacteriia;o__Flavobacteriales;f__Flavobacteriaceae;g__Flavobacterium;s__	k__Bacteria;p__Proteobacteria;c__Alphaproteobacteria;o__Sphingomonadales;f__Sphingomonadaceae;g__Novosphingobium;s__	k__Bacteria;p__Proteobacteria;c__Betaproteobacteria;o__Burkholderiales;f__Oxalobacteraceae;g__;s__	k__Bacteria;p__Proteobacteria;c__Alphaproteobacteria;o__Sphingomonadales;f__Sphingomonadaceae;g__Novosphingobium;s__stygium	k__Bacteria;p__Proteobacteria;c__Alphaproteobacteria;o__Rhizobiales;f__Methylobacteriaceae;g__;s__	k__Bacteria;p__Proteobacteria;c__Gammaproteobacteria;o__Enterobacteriales;f__Enterobacteriaceae;g__Serratia;s__	k__Bacteria;p__Proteobacteria;c__Gammaproteobacteria;o__Pseudomonadales;f__Moraxellaceae;g__Acinetobacter;s__johnsonii	k__Bacteria;p__Proteobacteria;c__Gammaproteobacteria;o__Pseudomonadales;f__Pseudomonadaceae;g__Pseudomonas;s__fragi
52	0	D0 Gerbera Stem surface 3	NA	Stem surface	Gerbera	GSS03	3	10	28	1	0	0	0	1	0	0	1	0	0	1	0	0	0	3	0	0	0	0	0	0	0	0	0	2	0	0	0	0	1	0	1	0	0	0	0	0	0	0	0
192	0	D0 Gerbera Stem surface 1	NA	Stem surface	Gerbera	GSS01	9	56	87	0	3	2	2	0	0	7	0	0	1	2	1	1	0	4	1	0	0	0	0	0	0	0	0	8	0	0	0	0	0	0	0	5	0	2	0	0	0	0	0
859	0	D0 Gerbera Stem surface 2	NA	Stem surface	Gerbera	GSS02	12	469	253	1	2	8	1	3	3	46	0	5	1	25	0	0	0	2	0	0	0	0	0	0	0	0	0	10	0	0	0	0	0	0	8	0	0	0	0	0	1	3	3
58	0	D0 Gerbera stem 3	NA	Whole stem segment	Gerbera	GSB03	4	43	4	0	0	1	0	0	0	1	1	0	0	0	0	0	0	1	0	0	0	0	0	0	0	0	0	0	0	0	0	0	0	0	1	1	0	0	0	0	0	0	1
79	0	D0 Gerbera stem 2	NA	Whole stem segment	Gerbera	GSB02	1	49	1	0	0	0	0	0	0	21	0	0	0	0	0	0	0	0	1	0	0	0	0	0	0	0	0	0	0	0	0	0	2	0	0	0	0	0	2	0	0	0	0
319	0	D0 Gerbera stem 1	NA	Whole stem segment	Gerbera	GSB01	29	165	35	0	0	14	1	0	0	38	0	0	2	13	0	1	0	0	0	0	0	1	0	1	0	0	0	4	1	0	0	0	3	0	3	1	0	2	0	0	1	0	3
96	1	D1 Gerbera Stem surface 2	NA	Stem surface	Gerbera	GSS12	11	42	4	3	0	4	5	5	1	2	0	0	0	2	0	0	0	3	0	0	0	0	0	0	0	0	0	9	0	0	0	0	2	0	0	1	0	0	0	0	0	0	0
453	1	D1 Gerbera water 1	NA	Water	Gerbera	GW11	18	255	25	0	0	1	0	0	25	2	3	1	0	0	27	0	2	0	0	0	27	0	0	0	15	8	21	1	0	0	11	2	2	0	0	0	1	0	0	0	1	3	1
546	1	D1 Gerbera water 3	NA	Water	Gerbera	GW13	16	346	25	0	0	5	0	0	16	0	0	0	0	2	27	0	1	2	0	0	7	0	0	0	16	16	19	0	0	0	21	4	0	0	0	0	10	0	0	0	2	0	0
950	1	D1 Gerbera water 2	NA	Water	Gerbera	GW12	29	295	31	0	0	2	0	0	2	0	423	1	0	2	21	0	0	0	0	0	25	1	0	0	27	24	17	0	0	0	1	0	16	0	2	19	2	5	0	0	0	0	0
364	1	D1 Gerbera Stem surface 1	NA	Stem surface	Gerbera	GSS11	14	206	19	0	0	13	2	7	0	75	0	1	1	5	0	0	0	3	2	0	1	0	0	0	4	0	0	2	0	0	0	2	0	0	0	0	1	0	4	0	2	0	0
226	1	D1 Gerbera stem 1	NA	Whole stem segment	Gerbera	GSB11	15	147	3	0	0	4	0	0	2	18	1	0	0	1	7	0	0	2	0	0	1	0	0	0	2	3	6	1	0	0	1	4	0	0	0	1	2	0	0	0	0	2	0
121	1	D1 Gerbera stem 3	NA	Whole stem segment	Gerbera	GSB13	16	59	5	0	0	3	1	0	0	2	5	1	0	1	2	0	0	2	1	0	2	0	0	0	3	1	6	1	0	0	4	0	1	0	0	1	3	0	0	0	0	0	0
229	1	D1 Gerbera stem 2	NA	Whole stem segment	Gerbera	GSB12	20	134	11	1	0	5	3	0	3	20	1	1	0	6	2	1	0	1	0	0	2	0	1	0	1	2	4	2	0	0	1	1	1	0	1	1	0	0	2	0	0	0	0
1771	1	D1 Gerbera Stem surface 3	NA	Stem surface	Gerbera	GSS13	71	787	101	6	1	40	11	12	2	432	0	4	3	30	17	2	0	30	12	0	14	3	3	0	5	10	2	40	0	2	8	30	15	0	5	2	12	2	16	0	0	15	9
1083	3	D3 Gerbera stem 1	NA	Whole stem segment	Gerbera	GSB31	668	132	151	43	0	56	2	10	0	0	0	4	0	3	0	6	6	0	0	0	0	1	1	0	0	0	0	0	0	0	0	0	0	0	0	0	0	0	0	0	0	0	0
3155	3	D3 Gerbera Stem surface 3	NA	Stem surface	Gerbera	GSS33	1513	535	725	95	0	154	26	15	3	1	0	19	0	6	20	17	4	2	2	3	0	0	1	1	1	1	0	0	5	0	0	2	0	0	2	0	0	0	0	0	1	0	0
5254	3	D3 Gerbera water 1	NA	Water	Gerbera	GW31	2984	819	714	459	1	185	10	1	1	0	2	29	0	17	1	5	15	1	0	2	1	0	0	1	2	0	1	0	2	0	0	0	0	1	0	0	0	0	0	0	0	0	0
2576	3	D3 Gerbera stem 3	NA	Whole stem segment	Gerbera	GSB33	1410	409	453	90	0	135	5	3	0	1	0	23	3	10	6	6	9	0	1	0	0	0	0	0	3	1	1	1	1	0	1	1	0	0	0	2	0	0	0	0	1	0	0
6241	3	D3 Gerbera Stem surface 1	NA	Stem surface	Gerbera	GSS31	3250	1043	1214	266	1	288	61	12	15	4	0	14	1	8	10	23	9	1	0	3	2	0	1	2	0	2	0	0	4	0	0	0	1	2	2	0	0	0	0	0	1	0	0
3445	3	D3 Gerbera stem 2	NA	Whole stem segment	Gerbera	GSB32	1703	972	473	70	0	126	8	1	0	1	1	11	0	39	9	4	2	0	13	1	1	0	0	2	0	0	1	0	2	0	2	0	0	2	0	0	0	0	0	0	1	0	0
7445	3	D3 Gerbera water 3	NA	Water	Gerbera	GW33	3259	1842	1451	327	0	300	15	4	4	2	69	30	8	44	11	4	4	0	3	13	7	0	0	15	1	1	4	0	7	2	1	1	0	4	1	1	1	0	0	0	4	0	1
7853	3	D3 Gerbera water 2	NA	Water	Gerbera	GW32	3569	1832	1554	351	0	378	10	0	5	0	4	26	6	43	14	6	10	0	0	14	5	3	0	7	3	1	1	0	2	0	5	0	0	2	1	0	0	0	0	0	1	0	0
54789	3	D3 Gerbera Stem surface 2	NA	Stem surface	Gerbera	GSS32	29147	9418	10699	1392	0	2791	329	61	39	43	0	92	14	113	102	230	82	3	4	53	13	5	27	33	1	6	1	2	39	1	0	10	2	16	4	0	0	0	3	0	4	0	1
3568	7	D7 Gerbera stem 3	NA	Whole stem segment	Gerbera	GSB73	1712	667	166	314	48	110	238	178	29	0	0	30	24	12	9	2	5	5	12	0	2	0	1	1	0	0	0	0	1	0	0	0	0	1	0	0	0	0	0	0	0	0	0
4399	7	D7 Gerbera Stem surface 1	NA	Stem surface	Gerbera	GSS71	1622	619	423	591	42	143	404	195	184	2	0	12	34	8	25	6	9	12	33	1	1	4	10	3	0	1	0	0	1	5	0	1	0	0	0	0	0	0	0	7	1	0	0
5192	7	D7 Gerbera Stem surface 2	NA	Stem surface	Gerbera	GSS72	1830	844	516	639	67	161	431	262	205	7	1	24	41	16	35	4	20	11	31	6	0	3	2	5	0	3	0	0	3	5	1	1	0	2	1	0	0	0	0	12	0	0	0
6109	7	D7 Gerbera water 2	NA	Water	Gerbera	GW72	2173	388	372	726	1857	199	63	42	54	0	35	31	52	13	2	3	18	28	8	4	0	7	2	0	2	0	1	0	0	11	1	0	2	1	0	0	1	9	0	0	3	0	0
6757	7	D7 Gerbera water 3	NA	Water	Gerbera	GW73	2493	332	354	945	2179	153	46	30	40	0	53	25	47	8	3	6	14	16	1	2	0	2	1	0	2	0	0	0	1	1	0	0	0	0	0	0	0	3	0	0	0	0	0
6278	7	D7 Gerbera stem 1	NA	Whole stem segment	Gerbera	GSB71	2468	1243	372	518	81	228	525	537	23	2	0	17	68	32	17	5	6	3	28	1	0	47	38	5	0	1	1	0	5	1	0	1	0	3	0	0	0	0	0	1	0	0	0
7902	7	D7 Gerbera Stem surface 3	NA	Stem surface	Gerbera	GSS73	2739	1016	519	1591	149	234	783	350	229	0	0	64	33	21	29	4	34	26	35	3	0	4	8	5	1	8	0	0	3	0	0	2	0	3	0	0	0	0	0	6	0	0	2
10707	7	D7 Gerbera stem 2	NA	Whole stem segment	Gerbera	GSB72	5065	2086	372	1734	81	454	442	270	17	2	0	36	37	32	8	7	30	4	7	1	0	2	0	8	0	0	0	0	1	2	0	0	0	2	2	0	0	1	0	1	0	0	1
15100	7	D7 Gerbera water 1	NA	Water	Gerbera	GW71	4513	1373	914	1711	4973	468	194	139	261	0	2	70	195	46	31	10	22	70	8	6	1	18	4	8	3	1	1	0	1	44	5	0	0	0	2	0	1	3	0	0	1	0	0
						sum	72386	28633	22074	11874	9485	6665	3618	2138	1163	729	602	571	571	561	436	353	302	235	203	113	112	101	100	97	92	90	87	83	79	74	63	62	48	39	36	35	34	27	27	27	25	23	22
Sum	day	tube_name	water_type	sample_type	associated_flower	originalsample_id	Pseudomonas veronii	Enterobacteriaceae	Pseudomonas viridiflava	Xanthomonadaceae	Chryseobacterium sp.	Pseudomonas sp.	Agrobacterium sp.	Rhizobiaceae	Sphingomonas sp.	Bacillus sp.	Sediminibacterium sp.	Stenotrophomonas sp.	Sphingobium sp.	Erwinia sp.	Bradyrhizobiaceae	Moraxellaceae	Pseudomonadaceae	Comamonadaceae	Rhizobiales	Oceanospirillales	Planctomyces sp.	Alcaligenaceae	Methylobacterium adhaesivum	Salmonella sp.	Betaproteobacteria	Sphingomonadaceae
0.923077	0	D0 Gerbera Stem surface 3	NA	Stem surface	Gerbera	GSS03	0.0576923	0.192308	0.538462	0.0192308	0	0	0	0.0192308	0	0	0.0192308	0	0	0.0192308	0	0	0	0.0576923	0	0	0	0	0	0	0	0
0.916667	0	D0 Gerbera Stem surface 1	NA	Stem surface	Gerbera	GSS01	0.046875	0.291667	0.453125	0	0.015625	0.0104167	0.0104167	0	0	0.0364583	0	0	0.00520833	0.0104167	0.00520833	0.00520833	0	0.0208333	0.00520833	0	0	0	0	0	0	0
0.967404	0	D0 Gerbera Stem surface 2	NA	Stem surface	Gerbera	GSS02	0.0139697	0.545984	0.294529	0.00116414	0.00232829	0.00931315	0.00116414	0.00349243	0.00349243	0.0535506	0	0.00582072	0.00116414	0.0291036	0	0	0	0.00232829	0	0	0	0	0	0	0	0
0.948276	0	D0 Gerbera stem 3	NA	Whole stem segment	Gerbera	GSB03	0.0689655	0.741379	0.0689655	0	0	0.0172414	0	0	0	0.0172414	0.0172414	0	0	0	0	0	0	0.0172414	0	0	0	0	0	0	0	0
0.924051	0	D0 Gerbera stem 2	NA	Whole stem segment	Gerbera	GSB02	0.0126582	0.620253	0.0126582	0	0	0	0	0	0	0.265823	0	0	0	0	0	0	0	0	0.0126582	0	0	0	0	0	0	0
0.934169	0	D0 Gerbera stem 1	NA	Whole stem segment	Gerbera	GSB01	0.0909091	0.517241	0.109718	0	0	0.0438871	0.0031348	0	0	0.119122	0	0	0.00626959	0.0407524	0	0.0031348	0	0	0	0	0	0.0031348	0	0.0031348	0	0
0.854167	1	D1 Gerbera Stem surface 2	NA	Stem surface	Gerbera	GSS12	0.114583	0.4375	0.0416667	0.03125	0	0.0416667	0.0520833	0.0520833	0.0104167	0.0208333	0	0	0	0.0208333	0	0	0	0.03125	0	0	0	0	0	0	0	0
0.792494	1	D1 Gerbera water 1	NA	Water	Gerbera	GW11	0.0397351	0.562914	0.0551876	0	0	0.00220751	0	0	0.0551876	0.00441501	0.00662252	0.00220751	0	0	0.0596026	0	0.00441501	0	0	0	0.0596026	0	0	0	0.0331126	0.01766
0.805861	1	D1 Gerbera water 3	NA	Water	Gerbera	GW13	0.029304	0.6337	0.0457875	0	0	0.00915751	0	0	0.029304	0	0	0	0	0.003663	0.0494505	0	0.0018315	0.003663	0	0	0.0128205	0	0	0	0.029304	0.029304
0.848421	1	D1 Gerbera water 2	NA	Water	Gerbera	GW12	0.0305263	0.310526	0.0326316	0	0	0.00210526	0	0	0.00210526	0	0.445263	0.00105263	0	0.00210526	0.0221053	0	0	0	0	0	0.0263158	0.00105263	0	0	0.0284211	0.0252632
0.956044	1	D1 Gerbera Stem surface 1	NA	Stem surface	Gerbera	GSS11	0.0384615	0.565934	0.0521978	0	0	0.0357143	0.00549451	0.0192308	0	0.206044	0	0.00274725	0.00274725	0.0137363	0	0	0	0.00824176	0.00549451	0	0.00274725	0	0	0	0.010989	0
0.884956	1	D1 Gerbera stem 1	NA	Whole stem segment	Gerbera	GSB11	0.0663717	0.650442	0.0132743	0	0	0.0176991	0	0	0.00884956	0.079646	0.00442478	0	0	0.00442478	0.0309735	0	0	0.00884956	0	0	0.00442478	0	0	0	0.00884956	0.0132743
0.809917	1	D1 Gerbera stem 3	NA	Whole stem segment	Gerbera	GSB13	0.132231	0.487603	0.0413223	0	0	0.0247934	0.00826446	0	0	0.0165289	0.0413223	0.00826446	0	0.00826446	0.0165289	0	0	0.0165289	0.00826446	0	0.0165289	0	0	0	0.0247934	0.00826446
0.912664	1	D1 Gerbera stem 2	NA	Whole stem segment	Gerbera	GSB12	0.0873362	0.585153	0.0480349	0.00436681	0	0.0218341	0.0131004	0	0.0131004	0.0873362	0.00436681	0.00436681	0	0.0262009	0.00873362	0.00436681	0	0.00436681	0	0	0.00873362	0	0.00436681	0	0.00436681	0.00873362
0.881423	1	D1 Gerbera Stem surface 3	NA	Stem surface	Gerbera	GSS13	0.0400903	0.444382	0.0570299	0.00338792	0.000564653	0.0225861	0.00621118	0.00677583	0.00112931	0.24393	0	0.00225861	0.00169396	0.0169396	0.0095991	0.00112931	0	0.0169396	0.00677583	0	0.00790514	0.00169396	0.00169396	0	0.00282326	0.00564653
0.998153	3	D3 Gerbera stem 1	NA	Whole stem segment	Gerbera	GSB31	0.616805	0.121884	0.139428	0.0397045	0	0.0517082	0.00184672	0.00923361	0	0	0	0.00369344	0	0.00277008	0	0.00554017	0.00554017	0	0	0	0	0.000923361	0.000923361	0	0	0
0.995246	3	D3 Gerbera Stem surface 3	NA	Stem surface	Gerbera	GSS33	0.479556	0.169572	0.229794	0.0301109	0	0.0488114	0.00824089	0.00475436	0.000950872	0.000316957	0	0.00602219	0	0.00190174	0.00633914	0.00538827	0.00126783	0.000633914	0.000633914	0.000950872	0	0	0.000316957	0.000316957	0.000316957	0.000316957
0.998477	3	D3 Gerbera water 1	NA	Water	Gerbera	GW31	0.567948	0.155881	0.135896	0.087362	0.000190331	0.0352113	0.00190331	0.000190331	0.000190331	0	0.000380662	0.0055196	0	0.00323563	0.000190331	0.000951656	0.00285497	0.000190331	0	0.000380662	0.000190331	0	0	0.000190331	0.000380662	0
0.995342	3	D3 Gerbera stem 3	NA	Whole stem segment	Gerbera	GSB33	0.54736	0.158773	0.175854	0.0349379	0	0.0524068	0.00194099	0.0011646	0	0.000388199	0	0.00892857	0.0011646	0.00388199	0.00232919	0.00232919	0.00349379	0	0.000388199	0	0	0	0	0	0.0011646	0.000388199
0.997116	3	D3 Gerbera Stem surface 1	NA	Stem surface	Gerbera	GSS31	0.52075	0.167121	0.19452	0.0426214	0.000160231	0.0461465	0.00977407	0.00192277	0.00240346	0.000640923	0	0.00224323	0.000160231	0.00128185	0.00160231	0.00368531	0.00144208	0.000160231	0	0.000480692	0.000320461	0	0.000160231	0.000320461	0	0.000320461
0.996807	3	D3 Gerbera stem 2	NA	Whole stem segment	Gerbera	GSB32	0.49434	0.282148	0.1373	0.0203193	0	0.0365747	0.00232221	0.000290276	0	0.000290276	0.000290276	0.00319303	0	0.0113208	0.00261248	0.0011611	0.000580552	0	0.00377358	0.000290276	0.000290276	0	0	0.000580552	0	0
0.992612	3	D3 Gerbera water 3	NA	Water	Gerbera	GW33	0.437743	0.247414	0.194896	0.0439221	0	0.0402955	0.00201478	0.000537273	0.000537273	0.000268637	0.00926797	0.00402955	0.00107455	0.00591001	0.0014775	0.000537273	0.000537273	0	0.000402955	0.00174614	0.000940228	0	0	0.00201478	0.000134318	0.000134318
0.996052	3	D3 Gerbera water 2	NA	Water	Gerbera	GW32	0.454476	0.233287	0.197886	0.0446963	0	0.0481345	0.0012734	0	0.000636699	0	0.000509359	0.00331084	0.000764039	0.00547561	0.00178276	0.000764039	0.0012734	0	0	0.00178276	0.000636699	0.00038202	0	0.000891379	0.00038202	0.00012734
0.996769	3	D3 Gerbera Stem surface 2	NA	Stem surface	Gerbera	GSS32	0.531986	0.171896	0.195276	0.0254066	0	0.0509409	0.00600485	0.00111336	0.000711822	0.000784829	0	0.00167917	0.000255526	0.00206246	0.00186169	0.00419792	0.00149665	5.47555e-05	7.30074e-05	0.000967347	0.000237274	9.12592e-05	0.0004928	0.000602311	1.82518e-05	0.000109511
0.998038	7	D7 Gerbera stem 3	NA	Whole stem segment	Gerbera	GSB73	0.479821	0.186939	0.0465247	0.0880045	0.0134529	0.0308296	0.066704	0.0498879	0.0081278	0	0	0.00840807	0.00672646	0.00336323	0.00252242	0.000560538	0.00140135	0.00140135	0.00336323	0	0.000560538	0	0.000280269	0.000280269	0	0
0.992271	7	D7 Gerbera Stem surface 1	NA	Stem surface	Gerbera	GSS71	0.36872	0.140714	0.0961582	0.134349	0.00954762	0.0325074	0.0918391	0.0443283	0.0418277	0.000454649	0	0.00272789	0.00772903	0.0018186	0.00568311	0.00136395	0.00204592	0.00272789	0.0075017	0.000227324	0.000227324	0.000909298	0.00227324	0.000681973	0	0.000227324
0.992103	7	D7 Gerbera Stem surface 2	NA	Stem surface	Gerbera	GSS72	0.352465	0.162558	0.0993837	0.123074	0.0129045	0.0310092	0.0830123	0.0504622	0.0394838	0.00134823	0.000192604	0.0046225	0.00789676	0.00308166	0.00674114	0.000770416	0.00385208	0.00211864	0.00597072	0.00115562	0	0.000577812	0.000385208	0.00096302	0	0.000577812
0.993289	7	D7 Gerbera water 2	NA	Water	Gerbera	GW72	0.355705	0.0635128	0.0608938	0.118841	0.303978	0.0325749	0.0103127	0.0068751	0.00883942	0	0.00572925	0.00507448	0.00851203	0.00212801	0.000327386	0.000491079	0.00294647	0.0045834	0.00130954	0.000654772	0	0.00114585	0.000327386	0	0.000327386	0
0.99852	7	D7 Gerbera water 3	NA	Water	Gerbera	GW73	0.368951	0.0491342	0.0523901	0.139855	0.32248	0.0226432	0.00680775	0.00443984	0.00591979	0	0.00784372	0.00369987	0.00695575	0.00118396	0.000443984	0.000887968	0.00207193	0.00236791	0.000147995	0.000295989	0	0.000295989	0.000147995	0	0.000295989	0
0.983434	7	D7 Gerbera stem 1	NA	Whole stem segment	Gerbera	GSB71	0.393119	0.197993	0.0592545	0.0825104	0.0129022	0.0363173	0.0836254	0.0855368	0.00366359	0.000318573	0	0.00270787	0.0108315	0.00509716	0.00270787	0.000796432	0.000955718	0.000477859	0.00446002	0.000159286	0	0.00748646	0.00605288	0.000796432	0	0.000159286
0.994558	7	D7 Gerbera Stem surface 3	NA	Stem surface	Gerbera	GSS73	0.346621	0.128575	0.0656796	0.201341	0.018856	0.0296128	0.0990888	0.0442926	0.02898	0	0	0.00809922	0.00417616	0.00265756	0.00366996	0.000506201	0.00430271	0.00329031	0.00442926	0.000379651	0	0.000506201	0.0010124	0.000632751	0.00012655	0.0010124
0.997945	7	D7 Gerbera stem 2	NA	Whole stem segment	Gerbera	GSB72	0.473055	0.194826	0.0347436	0.16195	0.00756514	0.0424022	0.0412814	0.0252171	0.00158775	0.000186794	0	0.00336229	0.00345568	0.0029887	0.000747175	0.000653778	0.00280191	0.000373587	0.000653778	9.33968e-05	0	0.000186794	0	0.000747175	0	0
0.993775	7	D7 Gerbera water 1	NA	Water	Gerbera	GW71	0.298874	0.0909272	0.0605298	0.113311	0.329338	0.0309934	0.0128477	0.0092053	0.0172848	0	0.00013245	0.00463576	0.0129139	0.00304636	0.00205298	0.000662252	0.00145695	0.00463576	0.000529801	0.000397351	6.62252e-05	0.00119205	0.000264901	0.000529801	0.000198675	6.62252e-05
						sum	8.95801	10.5101	4.041	1.59172	1.04989	0.957742	0.63071	0.440265	0.28473	1.15593	0.562818	0.108676	0.0896995	0.258876	0.245293	0.0450868	0.0465682	0.210951	0.0720391	0.00996214	0.142548	0.0195785	0.0186984	0.012683	0.146005	0.111586
							52	52	52	52	52	52	52	52	52	52	52	52	52	52	52	52	52	52	52	52	52	52	52	52	52	52
							192	192	192	192	192	192	192	192	192	192	192	192	192	192	192	192	192	192	192	192	192	192	192	192	192	192
							859	859	859	859	859	859	859	859	859	859	859	859	859	859	859	859	859	859	859	859	859	859	859	859	859	859
							58	58	58	58	58	58	58	58	58	58	58	58	58	58	58	58	58	58	58	58	58	58	58	58	58	58
							79	79	79	79	79	79	79	79	79	79	79	79	79	79	79	79	79	79	79	79	79	79	79	79	79	79
							319	319	319	319	319	319	319	319	319	319	319	319	319	319	319	319	319	319	319	319	319	319	319	319	319	319
							96	96	96	96	96	96	96	96	96	96	96	96	96	96	96	96	96	96	96	96	96	96	96	96	96	96
							453	453	453	453	453	453	453	453	453	453	453	453	453	453	453	453	453	453	453	453	453	453	453	453	453	453
							546	546	546	546	546	546	546	546	546	546	546	546	546	546	546	546	546	546	546	546	546	546	546	546	546	546
							950	950	950	950	950	950	950	950	950	950	950	950	950	950	950	950	950	950	950	950	950	950	950	950	950	950
							364	364	364	364	364	364	364	364	364	364	364	364	364	364	364	364	364	364	364	364	364	364	364	364	364	364
							226	226	226	226	226	226	226	226	226	226	226	226	226	226	226	226	226	226	226	226	226	226	226	226	226	226
							121	121	121	121	121	121	121	121	121	121	121	121	121	121	121	121	121	121	121	121	121	121	121	121	121	121
							229	229	229	229	229	229	229	229	229	229	229	229	229	229	229	229	229	229	229	229	229	229	229	229	229	229
							1771	1771	1771	1771	1771	1771	1771	1771	1771	1771	1771	1771	1771	1771	1771	1771	1771	1771	1771	1771	1771	1771	1771	1771	1771	1771
							1083	1083	1083	1083	1083	1083	1083	1083	1083	1083	1083	1083	1083	1083	1083	1083	1083	1083	1083	1083	1083	1083	1083	1083	1083	1083
							3155	3155	3155	3155	3155	3155	3155	3155	3155	3155	3155	3155	3155	3155	3155	3155	3155	3155	3155	3155	3155	3155	3155	3155	3155	3155
							5254	5254	5254	5254	5254	5254	5254	5254	5254	5254	5254	5254	5254	5254	5254	5254	5254	5254	5254	5254	5254	5254	5254	5254	5254	5254
							2576	2576	2576	2576	2576	2576	2576	2576	2576	2576	2576	2576	2576	2576	2576	2576	2576	2576	2576	2576	2576	2576	2576	2576	2576	2576
							6241	6241	6241	6241	6241	6241	6241	6241	6241	6241	6241	6241	6241	6241	6241	6241	6241	6241	6241	6241	6241	6241	6241	6241	6241	6241
							3445	3445	3445	3445	3445	3445	3445	3445	3445	3445	3445	3445	3445	3445	3445	3445	3445	3445	3445	3445	3445	3445	3445	3445	3445	3445
							7445	7445	7445	7445	7445	7445	7445	7445	7445	7445	7445	7445	7445	7445	7445	7445	7445	7445	7445	7445	7445	7445	7445	7445	7445	7445
							7853	7853	7853	7853	7853	7853	7853	7853	7853	7853	7853	7853	7853	7853	7853	7853	7853	7853	7853	7853	7853	7853	7853	7853	7853	7853
							54789	54789	54789	54789	54789	54789	54789	54789	54789	54789	54789	54789	54789	54789	54789	54789	54789	54789	54789	54789	54789	54789	54789	54789	54789	54789
							3568	3568	3568	3568	3568	3568	3568	3568	3568	3568	3568	3568	3568	3568	3568	3568	3568	3568	3568	3568	3568	3568	3568	3568	3568	3568
							4399	4399	4399	4399	4399	4399	4399	4399	4399	4399	4399	4399	4399	4399	4399	4399	4399	4399	4399	4399	4399	4399	4399	4399	4399	4399
							5192	5192	5192	5192	5192	5192	5192	5192	5192	5192	5192	5192	5192	5192	5192	5192	5192	5192	5192	5192	5192	5192	5192	5192	5192	5192
							6109	6109	6109	6109	6109	6109	6109	6109	6109	6109	6109	6109	6109	6109	6109	6109	6109	6109	6109	6109	6109	6109	6109	6109	6109	6109
							6757	6757	6757	6757	6757	6757	6757	6757	6757	6757	6757	6757	6757	6757	6757	6757	6757	6757	6757	6757	6757	6757	6757	6757	6757	6757
							6278	6278	6278	6278	6278	6278	6278	6278	6278	6278	6278	6278	6278	6278	6278	6278	6278	6278	6278	6278	6278	6278	6278	6278	6278	6278
							7902	7902	7902	7902	7902	7902	7902	7902	7902	7902	7902	7902	7902	7902	7902	7902	7902	7902	7902	7902	7902	7902	7902	7902	7902	7902
							10707	10707	10707	10707	10707	10707	10707	10707	10707	10707	10707	10707	10707	10707	10707	10707	10707	10707	10707	10707	10707	10707	10707	10707	10707	10707
							15100	15100	15100	15100	15100	15100	15100	15100	15100	15100	15100	15100	15100	15100	15100	15100	15100	15100	15100	15100	15100	15100	15100	15100	15100	15100
[truncated: 17 more columns]

## Sheet: Ｗhole stem Fold Changes
day	tube_name	water_type	sample_type	associated_flower	originalsample_id	Pseudomonas veronii	Enterobacteriaceae	Pseudomonas viridiflava	Xanthomonadaceae	Chryseobacterium sp.	Pseudomonas sp.	Agrobacterium sp.	Rhizobiaceae	Sphingomonas sp.	Bacillus sp.	Sediminibacterium sp.	Stenotrophomonas sp.	Sphingobium sp.	Erwinia sp.	Bradyrhizobiaceae	Comamonadaceae	Rhizobiales	Planctomyces sp.	Betaproteobacteria	Sphingomonadaceae
0	D0 Gerbera Stem surface 3	NA	Stem surface	Gerbera	GSS03	0.0576923	0.192308	0.538462	0.0192308	0	0	0	0.0192308	0	0	0.0192308	0	0	0.0192308	0	0.0576923	0	0	0	0
0	D0 Gerbera Stem surface 1	NA	Stem surface	Gerbera	GSS01	0.046875	0.291667	0.453125	0	0.015625	0.0104167	0.0104167	0	0	0.0364583	0	0	0.00520833	0.0104167	0.00520833	0.0208333	0.00520833	0	0	0
0	D0 Gerbera Stem surface 2	NA	Stem surface	Gerbera	GSS02	0.0139697	0.545984	0.294529	0.00116414	0.00232829	0.00931315	0.00116414	0.00349243	0.00349243	0.0535506	0	0.00582072	0.00116414	0.0291036	0	0.00232829	0	0	0	0
1	D1 Gerbera Stem surface 2	NA	Stem surface	Gerbera	GSS12	0.114583	0.4375	0.0416667	0.03125	0	0.0416667	0.0520833	0.0520833	0.0104167	0.0208333	0	0	0	0.0208333	0	0.03125	0	0	0	0
1	D1 Gerbera Stem surface 1	NA	Stem surface	Gerbera	GSS11	0.0384615	0.565934	0.0521978	0	0	0.0357143	0.00549451	0.0192308	0	0.206044	0	0.00274725	0.00274725	0.0137363	0	0.00824176	0.00549451	0.00274725	0.010989	0
1	D1 Gerbera Stem surface 3	NA	Stem surface	Gerbera	GSS13	0.0400903	0.444382	0.0570299	0.00338792	0.000564653	0.0225861	0.00621118	0.00677583	0.00112931	0.24393	0	0.00225861	0.00169396	0.0169396	0.0095991	0.0169396	0.00677583	0.00790514	0.00282326	0.00564653
3	D3 Gerbera Stem surface 3	NA	Stem surface	Gerbera	GSS33	0.479556	0.169572	0.229794	0.0301109	0	0.0488114	0.00824089	0.00475436	0.000950872	0.000316957	0	0.00602219	0	0.00190174	0.00633914	0.000633914	0.000633914	0	0.000316957	0.000316957
3	D3 Gerbera Stem surface 1	NA	Stem surface	Gerbera	GSS31	0.52075	0.167121	0.19452	0.0426214	0.000160231	0.0461465	0.00977407	0.00192277	0.00240346	0.000640923	0	0.00224323	0.000160231	0.00128185	0.00160231	0.000160231	0	0.000320461	0	0.000320461
3	D3 Gerbera Stem surface 2	NA	Stem surface	Gerbera	GSS32	0.531986	0.171896	0.195276	0.0254066	0	0.0509409	0.00600485	0.00111336	0.000711822	0.000784829	0	0.00167917	0.000255526	0.00206246	0.00186169	5.47555e-05	7.30074e-05	0.000237274	1.82518e-05	0.000109511
7	D7 Gerbera Stem surface 1	NA	Stem surface	Gerbera	GSS71	0.36872	0.140714	0.0961582	0.134349	0.00954762	0.0325074	0.0918391	0.0443283	0.0418277	0.000454649	0	0.00272789	0.00772903	0.0018186	0.00568311	0.00272789	0.0075017	0.000227324	0	0.000227324
7	D7 Gerbera Stem surface 2	NA	Stem surface	Gerbera	GSS72	0.352465	0.162558	0.0993837	0.123074	0.0129045	0.0310092	0.0830123	0.0504622	0.0394838	0.00134823	0.000192604	0.0046225	0.00789676	0.00308166	0.00674114	0.00211864	0.00597072	0	0	0.000577812
7	D7 Gerbera Stem surface 3	NA	Stem surface	Gerbera	GSS73	0.346621	0.128575	0.0656796	0.201341	0.018856	0.0296128	0.0990888	0.0442926	0.02898	0	0	0.00809922	0.00417616	0.00265756	0.00366996	0.00329031	0.00442926	0	0.00012655	0.0010124
1	D1 Gerbera water 1	NA	Water	Gerbera	GW11	0.0397351	0.562914	0.0551876	0	0	0.00220751	0	0	0.0551876	0.00441501	0.00662252	0.00220751	0	0	0.0596026	0	0	0.0596026	0.0331126	0.01766
1	D1 Gerbera water 3	NA	Water	Gerbera	GW13	0.029304	0.6337	0.0457875	0	0	0.00915751	0	0	0.029304	0	0	0	0	0.003663	0.0494505	0.003663	0	0.0128205	0.029304	0.029304
1	D1 Gerbera water 2	NA	Water	Gerbera	GW12	0.0305263	0.310526	0.0326316	0	0	0.00210526	0	0	0.00210526	0	0.445263	0.00105263	0	0.00210526	0.0221053	0	0	0.0263158	0.0284211	0.0252632
3	D3 Gerbera water 1	NA	Water	Gerbera	GW31	0.567948	0.155881	0.135896	0.087362	0.000190331	0.0352113	0.00190331	0.000190331	0.000190331	0	0.000380662	0.0055196	0	0.00323563	0.000190331	0.000190331	0	0.000190331	0.000380662	0
3	D3 Gerbera water 3	NA	Water	Gerbera	GW33	0.437743	0.247414	0.194896	0.0439221	0	0.0402955	0.00201478	0.000537273	0.000537273	0.000268637	0.00926797	0.00402955	0.00107455	0.00591001	0.0014775	0	0.000402955	0.000940228	0.000134318	0.000134318
3	D3 Gerbera water 2	NA	Water	Gerbera	GW32	0.454476	0.233287	0.197886	0.0446963	0	0.0481345	0.0012734	0	0.000636699	0	0.000509359	0.00331084	0.000764039	0.00547561	0.00178276	0	0	0.000636699	0.00038202	0.00012734
7	D7 Gerbera water 2	NA	Water	Gerbera	GW72	0.355705	0.0635128	0.0608938	0.118841	0.303978	0.0325749	0.0103127	0.0068751	0.00883942	0	0.00572925	0.00507448	0.00851203	0.00212801	0.000327386	0.0045834	0.00130954	0	0.000327386	0
7	D7 Gerbera water 3	NA	Water	Gerbera	GW73	0.368951	0.0491342	0.0523901	0.139855	0.32248	0.0226432	0.00680775	0.00443984	0.00591979	0	0.00784372	0.00369987	0.00695575	0.00118396	0.000443984	0.00236791	0.000147995	0	0.000295989	0
7	D7 Gerbera water 1	NA	Water	Gerbera	GW71	0.298874	0.0909272	0.0605298	0.113311	0.329338	0.0309934	0.0128477	0.0092053	0.0172848	0	0.00013245	0.00463576	0.0129139	0.00304636	0.00205298	0.00463576	0.000529801	6.62252e-05	0.000198675	6.62252e-05
0	D0 Gerbera stem 3	NA	Whole stem segment	Gerbera	GSB03	0.0689655	0.741379	0.0689655	0	0	0.0172414	0	0	0	0.0172414	0.0172414	0	0	0	0	0.0172414	0	0	0	0
0	D0 Gerbera stem 2	NA	Whole stem segment	Gerbera	GSB02	0.0126582	0.620253	0.0126582	0	0	0	0	0	0	0.265823	0	0	0	0	0	0	0.0126582	0	0	0
0	D0 Gerbera stem 1	NA	Whole stem segment	Gerbera	GSB01	0.0909091	0.517241	0.109718	0	0	0.0438871	0.0031348	0	0	0.119122	0	0	0.00626959	0.0407524	0	0	0	0	0	0
1	D1 Gerbera stem 1	NA	Whole stem segment	Gerbera	GSB11	0.0663717	0.650442	0.0132743	0	0	0.0176991	0	0	0.00884956	0.079646	0.00442478	0	0	0.00442478	0.0309735	0.00884956	0	0.00442478	0.00884956	0.0132743
1	D1 Gerbera stem 3	NA	Whole stem segment	Gerbera	GSB13	0.132231	0.487603	0.0413223	0	0	0.0247934	0.00826446	0	0	0.0165289	0.0413223	0.00826446	0	0.00826446	0.0165289	0.0165289	0.00826446	0.0165289	0.0247934	0.00826446
1	D1 Gerbera stem 2	NA	Whole stem segment	Gerbera	GSB12	0.0873362	0.585153	0.0480349	0.00436681	0	0.0218341	0.0131004	0	0.0131004	0.0873362	0.00436681	0.00436681	0	0.0262009	0.00873362	0.00436681	0	0.00873362	0.00436681	0.00873362
3	D3 Gerbera stem 1	NA	Whole stem segment	Gerbera	GSB31	0.616805	0.121884	0.139428	0.0397045	0	0.0517082	0.00184672	0.00923361	0	0	0	0.00369344	0	0.00277008	0	0	0	0	0	0
3	D3 Gerbera stem 3	NA	Whole stem segment	Gerbera	GSB33	0.54736	0.158773	0.175854	0.0349379	0	0.0524068	0.00194099	0.0011646	0	0.000388199	0	0.00892857	0.0011646	0.00388199	0.00232919	0	0.000388199	0	0.0011646	0.000388199
3	D3 Gerbera stem 2	NA	Whole stem segment	Gerbera	GSB32	0.49434	0.282148	0.1373	0.0203193	0	0.0365747	0.00232221	0.000290276	0	0.000290276	0.000290276	0.00319303	0	0.0113208	0.00261248	0	0.00377358	0.000290276	0	0
7	D7 Gerbera stem 3	NA	Whole stem segment	Gerbera	GSB73	0.479821	0.186939	0.0465247	0.0880045	0.0134529	0.0308296	0.066704	0.0498879	0.0081278	0	0	0.00840807	0.00672646	0.00336323	0.00252242	0.00140135	0.00336323	0.000560538	0	0
7	D7 Gerbera stem 1	NA	Whole stem segment	Gerbera	GSB71	0.393119	0.197993	0.0592545	0.0825104	0.0129022	0.0363173	0.0836254	0.0855368	0.00366359	0.000318573	0	0.00270787	0.0108315	0.00509716	0.00270787	0.000477859	0.00446002	0	0	0.000159286
7	D7 Gerbera stem 2	NA	Whole stem segment	Gerbera	GSB72	0.473055	0.194826	0.0347436	0.16195	0.00756514	0.0424022	0.0412814	0.0252171	0.00158775	0.000186794	0	0.00336229	0.00345568	0.0029887	0.000747175	0.000373587	0.000653778	0	0	0
					sum	8.95801	10.5101	4.041	1.59172	1.04989	0.957742	0.63071	0.440265	0.28473	1.15593	0.562818	0.108676	0.0896995	0.258876	0.245293	0.210951	0.0720391	0.142548	0.146005	0.111586
day	tube_name	water_type	sample_type	associated_flower	originalsample_id	Pseudomonas veronii	Enterobacteriaceae	Pseudomonas viridiflava	Xanthomonadaceae	Chryseobacterium sp.	Pseudomonas sp.	Agrobacterium sp.	Rhizobiaceae	Sphingomonas sp.	Bacillus sp.	Stenotrophomonas sp.	Stenotrophomonas sp.	Sphingobium sp.	Erwinia sp.	Bradyrhizobiaceae	Comamonadaceae	Rhizobiales	Planctomyces sp.	Betaproteobacteria	Sphingomonadaceae
0	D0 Gerbera stem 3	NA	Whole stem segment	Gerbera	GSB03	0.0689655	0.741379	0.0689655	0	0	0.0172414	0	0	0	0.0172414	0	0	0	0	0	0.0172414	0	0	0	0
0	D0 Gerbera stem 2	NA	Whole stem segment	Gerbera	GSB02	0.0126582	0.620253	0.0126582	0	0	0	0	0	0	0.265823	0	0	0	0	0	0	0.0126582	0	0	0
0	D0 Gerbera stem 1	NA	Whole stem segment	Gerbera	GSB01	0.0909091	0.517241	0.109718	0	0	0.0438871	0.0031348	0	0	0.119122	0	0	0.00626959	0.0407524	0	0	0	0	0	0
1	D1 Gerbera stem 1	NA	Whole stem segment	Gerbera	GSB11	0.0663717	0.650442	0.0132743	0	0	0.0176991	0	0	0.00884956	0.079646	0	0	0	0.00442478	0.0309735	0.00884956	0	0.00442478	0.00884956	0.0132743
1	D1 Gerbera stem 3	NA	Whole stem segment	Gerbera	GSB13	0.132231	0.487603	0.0413223	0	0	0.0247934	0.00826446	0	0	0.0165289	0.00826446	0.00826446	0	0.00826446	0.0165289	0.0165289	0.00826446	0.0165289	0.0247934	0.00826446
1	D1 Gerbera stem 2	NA	Whole stem segment	Gerbera	GSB12	0.0873362	0.585153	0.0480349	0.00436681	0	0.0218341	0.0131004	0	0.0131004	0.0873362	0.00436681	0.00436681	0	0.0262009	0.00873362	0.00436681	0	0.00873362	0.00436681	0.00873362
3	D3 Gerbera stem 1	NA	Whole stem segment	Gerbera	GSB31	0.616805	0.121884	0.139428	0.0397045	0	0.0517082	0.00184672	0.00923361	0	0	0.00369344	0.00369344	0	0.00277008	0	0	0	0	0	0
3	D3 Gerbera stem 3	NA	Whole stem segment	Gerbera	GSB33	0.54736	0.158773	0.175854	0.0349379	0	0.0524068	0.00194099	0.0011646	0	0.000388199	0.00892857	0.00892857	0.0011646	0.00388199	0.00232919	0	0.000388199	0	0.0011646	0.000388199
3	D3 Gerbera stem 2	NA	Whole stem segment	Gerbera	GSB32	0.49434	0.282148	0.1373	0.0203193	0	0.0365747	0.00232221	0.000290276	0	0.000290276	0.00319303	0.00319303	0	0.0113208	0.00261248	0	0.00377358	0.000290276	0	0
7	D7 Gerbera stem 3	NA	Whole stem segment	Gerbera	GSB73	0.479821	0.186939	0.0465247	0.0880045	0.0134529	0.0308296	0.066704	0.0498879	0.0081278	0	0.00840807	0.00840807	0.00672646	0.00336323	0.00252242	0.00140135	0.00336323	0.000560538	0	0
7	D7 Gerbera stem 1	NA	Whole stem segment	Gerbera	GSB71	0.393119	0.197993	0.0592545	0.0825104	0.0129022	0.0363173	0.0836254	0.0855368	0.00366359	0.000318573	0.00270787	0.00270787	0.0108315	0.00509716	0.00270787	0.000477859	0.00446002	0	0	0.000159286
7	D7 Gerbera stem 2	NA	Whole stem segment	Gerbera	GSB72	0.473055	0.194826	0.0347436	0.16195	0.00756514	0.0424022	0.0412814	0.0252171	0.00158775	0.000186794	0.00336229	0.00336229	0.00345568	0.0029887	0.000747175	0.000373587	0.000653778	0	0	0
						Pseudomonas veronii	Enterobacteriaceae	Pseudomonas viridiflava	Xanthomonadaceae	Chryseobacterium sp.	Pseudomonas sp.	Agrobacterium sp.	Rhizobiaceae	Sphingomonas sp.	Bacillus sp.	Stenotrophomonas sp.	Stenotrophomonas sp.	Sphingobium sp.	Erwinia sp.	Bradyrhizobiaceae	Comamonadaceae	Rhizobiales	Planctomyces sp.	Betaproteobacteria	Sphingomonadaceae
			Day 1 Average			0.0953131	0.5744	0.0342105	0.0014556	0	0.0214422	0.00712163	0	0.00731666	0.0611704	0.00421043	0.00421043	0	0.0129634	0.0187453	0.0099151	0.00275482	0.00989578	0.0126699	0.0100908
						0.0953131	0.5744	0.0342105	0.0014556	0	0.0214422	0.00712163	0	0.00731666	0.0611704	0.00421043	0.00421043	0	0.0129634	0.0187453	0.0099151	0.00275482	0.00989578	0.0126699	0.0100908
						0.0953131	0.5744	0.0342105	0.0014556	0	0.0214422	0.00712163	0	0.00731666	0.0611704	0.00421043	0.00421043	0	0.0129634	0.0187453	0.0099151	0.00275482	0.00989578	0.0126699	0.0100908
			Day 3 FC			6.47136	0.212193	4.07557	27.277	#DIV/0!	2.41152	0.259312	#DIV/0!	0	0	0.877214	0.877214	#DIV/0!	0.213685	0	0	0	0	0	0
						5.74276	0.276416	5.14035	24.0023	#DIV/0!	2.4441	0.272549	#DIV/0!	0	0.00634619	2.12059	2.12059	#DIV/0!	0.299458	0.124255	0	0.140916	0	0.0919182	0.0384705
						5.18648	0.491205	4.0134	13.9594	#DIV/0!	1.70574	0.326078	#DIV/0!	0	0.00474536	0.758364	0.758364	#DIV/0!	0.873288	0.139367	0	1.36981	0.0293333	0	0
					Average	5.8002	0.326605	4.40977	21.7462	#DIV/0!	2.18712	0.285979	#DIV/0!	0	0.00369718	1.25205	1.25205	#DIV/0!	0.462144	0.0878739	0	0.503576	0.00977777	0.0306394	0.0128235
			Day 7 FC			5.03415	0.325452	1.35995	60.4591	#DIV/0!	1.4378	9.3664	#DIV/0!	1.11086	0	1.99697	1.99697	#DIV/0!	0.259441	0.134563	0.141334	1.22085	0.0566442	0	0
						4.1245	0.344696	1.73206	56.6846	#DIV/0!	1.69373	11.7424	#DIV/0!	0.500718	0.00520796	0.643134	0.643134	#DIV/0!	0.393197	0.144456	0.0481951	1.61899	0	0	0.0157853
						4.96317	0.339182	1.01558	111.26	#DIV/0!	1.97751	5.79662	#DIV/0!	0.217004	0.00305366	0.798562	0.798562	#DIV/0!	0.23055	0.0398592	0.0376786	0.237321	0	0	0
					Average	4.70727	0.336443	1.3692	76.1345	#DIV/0!	1.70301	8.96849	#DIV/0!	0.609528	0.00275387	1.14622	1.14622	#DIV/0!	0.294396	0.106292	0.0757361	1.02572	0.0188814	0	0.00526177
Day 3 P value (day 1 base)

## Sheet: Ｗater Fold Changes
day	tube_name	water_type	sample_type	associated_flower	originalsample_id	Pseudomonas veronii	Enterobacteriaceae	Pseudomonas viridiflava	Xanthomonadaceae	Chryseobacterium sp.	Pseudomonas sp.	Agrobacterium sp.	Rhizobiaceae	Sphingomonas sp.	Bacillus sp.	Sediminibacterium sp.	Stenotrophomonas sp.	Sphingobium sp.	Erwinia sp.	Bradyrhizobiaceae	Comamonadaceae	Rhizobiales	Planctomyces sp.	Betaproteobacteria	Sphingomonadaceae
0	D0 Gerbera Stem surface 3	NA	Stem surface	Gerbera	GSS03	0.0576923	0.192308	0.538462	0.0192308	0	0	0	0.0192308	0	0	0.0192308	0	0	0.0192308	0	0.0576923	0	0	0	0
0	D0 Gerbera Stem surface 1	NA	Stem surface	Gerbera	GSS01	0.046875	0.291667	0.453125	0	0.015625	0.0104167	0.0104167	0	0	0.0364583	0	0	0.00520833	0.0104167	0.00520833	0.0208333	0.00520833	0	0	0
0	D0 Gerbera Stem surface 2	NA	Stem surface	Gerbera	GSS02	0.0139697	0.545984	0.294529	0.00116414	0.00232829	0.00931315	0.00116414	0.00349243	0.00349243	0.0535506	0	0.00582072	0.00116414	0.0291036	0	0.00232829	0	0	0	0
1	D1 Gerbera Stem surface 2	NA	Stem surface	Gerbera	GSS12	0.114583	0.4375	0.0416667	0.03125	0	0.0416667	0.0520833	0.0520833	0.0104167	0.0208333	0	0	0	0.0208333	0	0.03125	0	0	0	0
1	D1 Gerbera Stem surface 1	NA	Stem surface	Gerbera	GSS11	0.0384615	0.565934	0.0521978	0	0	0.0357143	0.00549451	0.0192308	0	0.206044	0	0.00274725	0.00274725	0.0137363	0	0.00824176	0.00549451	0.00274725	0.010989	0
1	D1 Gerbera Stem surface 3	NA	Stem surface	Gerbera	GSS13	0.0400903	0.444382	0.0570299	0.00338792	0.000564653	0.0225861	0.00621118	0.00677583	0.00112931	0.24393	0	0.00225861	0.00169396	0.0169396	0.0095991	0.0169396	0.00677583	0.00790514	0.00282326	0.00564653
3	D3 Gerbera Stem surface 3	NA	Stem surface	Gerbera	GSS33	0.479556	0.169572	0.229794	0.0301109	0	0.0488114	0.00824089	0.00475436	0.000950872	0.000316957	0	0.00602219	0	0.00190174	0.00633914	0.000633914	0.000633914	0	0.000316957	0.000316957
3	D3 Gerbera Stem surface 1	NA	Stem surface	Gerbera	GSS31	0.52075	0.167121	0.19452	0.0426214	0.000160231	0.0461465	0.00977407	0.00192277	0.00240346	0.000640923	0	0.00224323	0.000160231	0.00128185	0.00160231	0.000160231	0	0.000320461	0	0.000320461
3	D3 Gerbera Stem surface 2	NA	Stem surface	Gerbera	GSS32	0.531986	0.171896	0.195276	0.0254066	0	0.0509409	0.00600485	0.00111336	0.000711822	0.000784829	0	0.00167917	0.000255526	0.00206246	0.00186169	5.47555e-05	7.30074e-05	0.000237274	1.82518e-05	0.000109511
7	D7 Gerbera Stem surface 1	NA	Stem surface	Gerbera	GSS71	0.36872	0.140714	0.0961582	0.134349	0.00954762	0.0325074	0.0918391	0.0443283	0.0418277	0.000454649	0	0.00272789	0.00772903	0.0018186	0.00568311	0.00272789	0.0075017	0.000227324	0	0.000227324
7	D7 Gerbera Stem surface 2	NA	Stem surface	Gerbera	GSS72	0.352465	0.162558	0.0993837	0.123074	0.0129045	0.0310092	0.0830123	0.0504622	0.0394838	0.00134823	0.000192604	0.0046225	0.00789676	0.00308166	0.00674114	0.00211864	0.00597072	0	0	0.000577812
7	D7 Gerbera Stem surface 3	NA	Stem surface	Gerbera	GSS73	0.346621	0.128575	0.0656796	0.201341	0.018856	0.0296128	0.0990888	0.0442926	0.02898	0	0	0.00809922	0.00417616	0.00265756	0.00366996	0.00329031	0.00442926	0	0.00012655	0.0010124
1	D1 Gerbera water 1	NA	Water	Gerbera	GW11	0.0397351	0.562914	0.0551876	0	0	0.00220751	0	0	0.0551876	0.00441501	0.00662252	0.00220751	0	0	0.0596026	0	0	0.0596026	0.0331126	0.01766
1	D1 Gerbera water 3	NA	Water	Gerbera	GW13	0.029304	0.6337	0.0457875	0	0	0.00915751	0	0	0.029304	0	0	0	0	0.003663	0.0494505	0.003663	0	0.0128205	0.029304	0.029304
1	D1 Gerbera water 2	NA	Water	Gerbera	GW12	0.0305263	0.310526	0.0326316	0	0	0.00210526	0	0	0.00210526	0	0.445263	0.00105263	0	0.00210526	0.0221053	0	0	0.0263158	0.0284211	0.0252632
3	D3 Gerbera water 1	NA	Water	Gerbera	GW31	0.567948	0.155881	0.135896	0.087362	0.000190331	0.0352113	0.00190331	0.000190331	0.000190331	0	0.000380662	0.0055196	0	0.00323563	0.000190331	0.000190331	0	0.000190331	0.000380662	0
3	D3 Gerbera water 3	NA	Water	Gerbera	GW33	0.437743	0.247414	0.194896	0.0439221	0	0.0402955	0.00201478	0.000537273	0.000537273	0.000268637	0.00926797	0.00402955	0.00107455	0.00591001	0.0014775	0	0.000402955	0.000940228	0.000134318	0.000134318
3	D3 Gerbera water 2	NA	Water	Gerbera	GW32	0.454476	0.233287	0.197886	0.0446963	0	0.0481345	0.0012734	0	0.000636699	0	0.000509359	0.00331084	0.000764039	0.00547561	0.00178276	0	0	0.000636699	0.00038202	0.00012734
7	D7 Gerbera water 2	NA	Water	Gerbera	GW72	0.355705	0.0635128	0.0608938	0.118841	0.303978	0.0325749	0.0103127	0.0068751	0.00883942	0	0.00572925	0.00507448	0.00851203	0.00212801	0.000327386	0.0045834	0.00130954	0	0.000327386	0
7	D7 Gerbera water 3	NA	Water	Gerbera	GW73	0.368951	0.0491342	0.0523901	0.139855	0.32248	0.0226432	0.00680775	0.00443984	0.00591979	0	0.00784372	0.00369987	0.00695575	0.00118396	0.000443984	0.00236791	0.000147995	0	0.000295989	0
7	D7 Gerbera water 1	NA	Water	Gerbera	GW71	0.298874	0.0909272	0.0605298	0.113311	0.329338	0.0309934	0.0128477	0.0092053	0.0172848	0	0.00013245	0.00463576	0.0129139	0.00304636	0.00205298	0.00463576	0.000529801	6.62252e-05	0.000198675	6.62252e-05
0	D0 Gerbera stem 3	NA	Whole stem segment	Gerbera	GSB03	0.0689655	0.741379	0.0689655	0	0	0.0172414	0	0	0	0.0172414	0.0172414	0	0	0	0	0.0172414	0	0	0	0
0	D0 Gerbera stem 2	NA	Whole stem segment	Gerbera	GSB02	0.0126582	0.620253	0.0126582	0	0	0	0	0	0	0.265823	0	0	0	0	0	0	0.0126582	0	0	0
0	D0 Gerbera stem 1	NA	Whole stem segment	Gerbera	GSB01	0.0909091	0.517241	0.109718	0	0	0.0438871	0.0031348	0	0	0.119122	0	0	0.00626959	0.0407524	0	0	0	0	0	0
1	D1 Gerbera stem 1	NA	Whole stem segment	Gerbera	GSB11	0.0663717	0.650442	0.0132743	0	0	0.0176991	0	0	0.00884956	0.079646	0.00442478	0	0	0.00442478	0.0309735	0.00884956	0	0.00442478	0.00884956	0.0132743
1	D1 Gerbera stem 3	NA	Whole stem segment	Gerbera	GSB13	0.132231	0.487603	0.0413223	0	0	0.0247934	0.00826446	0	0	0.0165289	0.0413223	0.00826446	0	0.00826446	0.0165289	0.0165289	0.00826446	0.0165289	0.0247934	0.00826446
1	D1 Gerbera stem 2	NA	Whole stem segment	Gerbera	GSB12	0.0873362	0.585153	0.0480349	0.00436681	0	0.0218341	0.0131004	0	0.0131004	0.0873362	0.00436681	0.00436681	0	0.0262009	0.00873362	0.00436681	0	0.00873362	0.00436681	0.00873362
3	D3 Gerbera stem 1	NA	Whole stem segment	Gerbera	GSB31	0.616805	0.121884	0.139428	0.0397045	0	0.0517082	0.00184672	0.00923361	0	0	0	0.00369344	0	0.00277008	0	0	0	0	0	0
3	D3 Gerbera stem 3	NA	Whole stem segment	Gerbera	GSB33	0.54736	0.158773	0.175854	0.0349379	0	0.0524068	0.00194099	0.0011646	0	0.000388199	0	0.00892857	0.0011646	0.00388199	0.00232919	0	0.000388199	0	0.0011646	0.000388199
3	D3 Gerbera stem 2	NA	Whole stem segment	Gerbera	GSB32	0.49434	0.282148	0.1373	0.0203193	0	0.0365747	0.00232221	0.000290276	0	0.000290276	0.000290276	0.00319303	0	0.0113208	0.00261248	0	0.00377358	0.000290276	0	0
7	D7 Gerbera stem 3	NA	Whole stem segment	Gerbera	GSB73	0.479821	0.186939	0.0465247	0.0880045	0.0134529	0.0308296	0.066704	0.0498879	0.0081278	0	0	0.00840807	0.00672646	0.00336323	0.00252242	0.00140135	0.00336323	0.000560538	0	0
7	D7 Gerbera stem 1	NA	Whole stem segment	Gerbera	GSB71	0.393119	0.197993	0.0592545	0.0825104	0.0129022	0.0363173	0.0836254	0.0855368	0.00366359	0.000318573	0	0.00270787	0.0108315	0.00509716	0.00270787	0.000477859	0.00446002	0	0	0.000159286
7	D7 Gerbera stem 2	NA	Whole stem segment	Gerbera	GSB72	0.473055	0.194826	0.0347436	0.16195	0.00756514	0.0424022	0.0412814	0.0252171	0.00158775	0.000186794	0	0.00336229	0.00345568	0.0029887	0.000747175	0.000373587	0.000653778	0	0	0
					sum	8.95801	10.5101	4.041	1.59172	1.04989	0.957742	0.63071	0.440265	0.28473	1.15593	0.562818	0.108676	0.0896995	0.258876	0.245293	0.210951	0.0720391	0.142548	0.146005	0.111586
day	tube_name	water_type	sample_type	associated_flower	originalsample_id	Pseudomonas veronii	Enterobacteriaceae	Pseudomonas viridiflava	Xanthomonadaceae	Chryseobacterium sp.	Pseudomonas sp.	Agrobacterium sp.	Rhizobiaceae	Sphingomonas sp.	Bacillus sp.	Sediminibacterium sp.	Stenotrophomonas sp.	Sphingobium sp.	Erwinia sp.	Bradyrhizobiaceae	Comamonadaceae	Rhizobiales	Planctomyces sp.	Betaproteobacteria	Sphingomonadaceae
1	D1 Gerbera water 1	NA	Water	Gerbera	GW11	0.0397351	0.562914	0.0551876	0	0	0.00220751	0	0	0.0551876	0.00441501	0.00662252	0.00220751	0	0	0.0596026	0	0	0.0596026	0.0331126	0.01766
1	D1 Gerbera water 3	NA	Water	Gerbera	GW13	0.029304	0.6337	0.0457875	0	0	0.00915751	0	0	0.029304	0	0	0	0	0.003663	0.0494505	0.003663	0	0.0128205	0.029304	0.029304
1	D1 Gerbera water 2	NA	Water	Gerbera	GW12	0.0305263	0.310526	0.0326316	0	0	0.00210526	0	0	0.00210526	0	0.445263	0.00105263	0	0.00210526	0.0221053	0	0	0.0263158	0.0284211	0.0252632
3	D3 Gerbera water 1	NA	Water	Gerbera	GW31	0.567948	0.155881	0.135896	0.087362	0.000190331	0.0352113	0.00190331	0.000190331	0.000190331	0	0.000380662	0.0055196	0	0.00323563	0.000190331	0.000190331	0	0.000190331	0.000380662	0
3	D3 Gerbera water 3	NA	Water	Gerbera	GW33	0.437743	0.247414	0.194896	0.0439221	0	0.0402955	0.00201478	0.000537273	0.000537273	0.000268637	0.00926797	0.00402955	0.00107455	0.00591001	0.0014775	0	0.000402955	0.000940228	0.000134318	0.000134318
3	D3 Gerbera water 2	NA	Water	Gerbera	GW32	0.454476	0.233287	0.197886	0.0446963	0	0.0481345	0.0012734	0	0.000636699	0	0.000509359	0.00331084	0.000764039	0.00547561	0.00178276	0	0	0.000636699	0.00038202	0.00012734
7	D7 Gerbera water 2	NA	Water	Gerbera	GW72	0.355705	0.0635128	0.0608938	0.118841	0.303978	0.0325749	0.0103127	0.0068751	0.00883942	0	0.00572925	0.00507448	0.00851203	0.00212801	0.000327386	0.0045834	0.00130954	0	0.000327386	0
7	D7 Gerbera water 3	NA	Water	Gerbera	GW73	0.368951	0.0491342	0.0523901	0.139855	0.32248	0.0226432	0.00680775	0.00443984	0.00591979	0	0.00784372	0.00369987	0.00695575	0.00118396	0.000443984	0.00236791	0.000147995	0	0.000295989	0
7	D7 Gerbera water 1	NA	Water	Gerbera	GW71	0.298874	0.0909272	0.0605298	0.113311	0.329338	0.0309934	0.0128477	0.0092053	0.0172848	0	0.00013245	0.00463576	0.0129139	0.00304636	0.00205298	0.00463576	0.000529801	6.62252e-05	0.000198675	6.62252e-05
						Pseudomonas veronii	Enterobacteriaceae	Pseudomonas viridiflava	Xanthomonadaceae	Chryseobacterium sp.	Pseudomonas sp.	Agrobacterium sp.	Rhizobiaceae	Sphingomonas sp.	Bacillus sp.	Sediminibacterium sp.	Stenotrophomonas sp.	Sphingobium sp.	Erwinia sp.	Bradyrhizobiaceae	Comamonadaceae	Rhizobiales	Planctomyces sp.	Betaproteobacteria	Sphingomonadaceae
			Day 1 Average			0.0331885	0.50238	0.0445356	0	0	0.00449009	0	0	0.0288656	0.00147167	0.150629	0.00108671	0	0.00192276	0.0437195	0.001221	0	0.032913	0.0302792	0.0240757
						0.0331885	0.50238	0.0445356	0	0	0.00449009	0	0	0.0288656	0.00147167	0.150629	0.00108671	0	0.00192276	0.0437195	0.001221	0	0.032913	0.0302792	0.0240757
						0.0331885	0.50238	0.0445356	0	0	0.00449009	0	0	0.0288656	0.00147167	0.150629	0.00108671	0	0.00192276	0.0437195	0.001221	0	0.032913	0.0302792	0.0240757
			Day 3 FC			17.1128	0.310286	3.05141	#DIV/0!	#DIV/0!	7.84199	#DIV/0!	#DIV/0!	0.00659369	0	0.00252716	5.07918	#DIV/0!	1.68281	0.00435346	0.155881	#DIV/0!	0.00578286	0.0125717	0
						13.1896	0.492485	4.37618	#DIV/0!	#DIV/0!	8.97431	#DIV/0!	#DIV/0!	0.0186129	0.182539	0.0615286	3.70802	#DIV/0!	3.07372	0.033795	0	#DIV/0!	0.0285671	0.00443599	0.00557899
						13.6938	0.464363	4.44333	#DIV/0!	#DIV/0!	10.7202	#DIV/0!	#DIV/0!	0.0220573	0	0.00338156	3.04665	#DIV/0!	2.8478	0.0407772	0	#DIV/0!	0.0193449	0.0126166	0.00528914
					Average	14.6654	0.422378	3.95697	#DIV/0!	#DIV/0!	9.17882	#DIV/0!	#DIV/0!	0.0157546	0.0608462	0.0224791	3.94462	#DIV/0!	2.53477	0.0263086	0.0519604	#DIV/0!	0.0178983	0.00987476	0.00362271
			Day 7 FC			10.7177	0.126424	1.36731	#DIV/0!	#DIV/0!	7.25484	#DIV/0!	#DIV/0!	0.306226	0	0.0380356	4.66957	#DIV/0!	1.10675	0.00748833	3.75381	#DIV/0!	0	0.0108122	0
						11.1168	0.0978029	1.17637	#DIV/0!	#DIV/0!	5.04292	#DIV/0!	#DIV/0!	0.205081	0	0.0520732	3.40464	#DIV/0!	0.615761	0.0101553	1.93932	#DIV/0!	0	0.00977533	0
						9.00536	0.180993	1.35913	#DIV/0!	#DIV/0!	6.90261	#DIV/0!	#DIV/0!	0.598801	0	0.000879318	4.26586	#DIV/0!	1.58437	0.046958	3.79669	#DIV/0!	0.00201213	0.00656145	0.0027507
					Average	10.28	0.135073	1.30093	#DIV/0!	#DIV/0!	6.40012	#DIV/0!	#DIV/0!	0.370036	0	0.0303294	4.11336	#DIV/0!	1.10229	0.0215339	3.16327	#DIV/0!	0.00067071	0.00904967	0.0009169
Day 3 P value (day 1 base)

## Sheet: FC&P value
Name	Days	Bacteria	Stem FC	Stem Log2 FC	Stem P value bonferroni correction	Stem minus Log 10 P value	water FC	Water Log2 FC	P value (boferroni)	Water minus Log 10 P value
Day 3 Agrobacterium sp.	Day 3	Agrobacterium sp.	0.285979	-1.80602	0.100921	0.996016	#DIV/0!	#DIV/0!	0.00577583	2.23839
Day 7 Agrobacterium sp.	Day 7	Agrobacterium sp.	8.96849	3.16486	0.0198412	1.70243	#DIV/0!	#DIV/0!	0.00979327	2.00907
Day 3 Bacillus sp.	Day 3	Bacillus sp.	0.00369718	-8.07936	0.0704869	1.15189	0.0608462	-4.03869	0.152927	0.815517
Day 7 Bacillus sp.	Day 7	Bacillus sp.	0.00275387	-8.50432	0.0377914	1.42261	0	#NUM!	0.140883	0.851141
Day 3 Betaproteobacteria	Day 3	Betaproteobacteria	0.0306394	-5.02847	0.0564194	1.24857	0.00987476	-6.66204	0.000739067	3.13132
Day 7 Betaproteobacteria	Day 7	Betaproteobacteria	0	#NUM!	0.0592113		0.00904967	-6.78792	0.000731967	3.13551
Day 3 Bradyrhizobiaceae	Day 3	Bradyrhizobiaceae	0.0878739	-3.50842	0.0481813	1.31712	0.0263086	-5.24832	0.0223079	1.65154
Day 7 Bradyrhizobiaceae	Day 7	Bradyrhizobiaceae	0.106292	-3.23389	0.0368483	1.43358	0.0215339	-5.53725	0.0225951	1.64599
Day 3 Chryseobacterium sp.	Day 3	Chryseobacterium sp.	#DIV/0!	#DIV/0!		#NUM!	#DIV/0!	#DIV/0!	0.140883	0.851141
Day 7 Chryseobacterium sp.	Day 7	Chryseobacterium sp.	#DIV/0!	#DIV/0!	0.00882796	2.05414	#DIV/0!	#DIV/0!	0.000188209	3.72536
Day 3 Comamonadaceae	Day 3	Comamonadaceae	0	#NUM!	0.0359682	1.44408	0.0519604	-4.26644	0.151129	0.820653
Day 7 Comamonadaceae	Day 7	Comamonadaceae	0.0757361	-3.72288	0.0416606		3.16327	1.66142	0.103889	0.983432
Day 3 Enterobacteriaceae	Day 3	Enterobacteriaceae	0.326605	-1.61438	0.0107717	1.96772	0.422378	-1.24339	0.0375598	1.42528
Day 7 Enterobacteriaceae	Day 7	Enterobacteriaceae	0.336443	-1.57157	0.00568167	2.24552	0.135073	-2.88819	0.0195828	1.70812
Day 3 Erwinia sp.	Day 3	Erwinia sp.	0.462144	-1.11359	0.0752873	1.12328	2.53477	1.34186	0.00469923	2.32797
Day 7 Erwinia sp.	Day 7	Erwinia sp.	0.294396	-1.76417	0.108142	0.966005	1.10229	0.140508	0.299934	0.522974
Day 3 Planctomyces sp.	Day 3	Planctomyces sp.	0.00977777	-6.67628	0.0368318	1.43378	0.0178983	-5.80403	0.0497374	1.30332
Day 7 Planctomyces sp.	Day 7	Planctomyces sp.	0.0188814	-5.72689	0.0396947		0.00067071	-10.542	0.0472458	1.32564
Day 3 Pseudomonas sp.	Day 3	Pseudomonas sp.	2.18712	1.12903	0.0153823	1.81298	9.17882	3.19831	0.00529359	2.27625
Day 7 Pseudomonas sp.	Day 7	Pseudomonas sp.	1.70301	0.768091	0.0108329	1.96526	6.40012	2.6781	0.0153837	1.81294
Day 3 Pseudomonas veronii	Day 3	Pseudomonas veronii	5.8002	2.5361	0.00339289	2.46943	14.6654	3.87435	0.00226853	2.64425
Day 7 Pseudomonas veronii	Day 7	Pseudomonas veronii	4.70727	2.23489	0.00572633	2.24212	10.28	3.36176	0.00153397	2.81418
Day 3 Pseudomonas viridiflava	Day 3	Pseudomonas viridiflava	4.40977	2.1407	0.00463734	2.33373	3.95697	1.9844	0.0122026	1.91355
Day 7 Pseudomonas viridiflava	Day 7	Pseudomonas viridiflava	1.3692	0.45333	0.151246	0.820317	1.30093	0.379549	0.0686224	1.16353
Day 3 Rhizobiaceae	Day 3	Rhizobiaceae	#DIV/0!	#DIV/0!	0.112419	0.949161	#DIV/0!	#DIV/0!	0.0876666	1.05717
Day 7 Rhizobiaceae	Day 7	Rhizobiaceae	#DIV/0!	#DIV/0!	0.030781	1.51172	#DIV/0!	#DIV/0!	0.0127183	1.89557
Day 3 Rhizobiales	Day 3	Rhizobiales	0.503576	-0.989719	0.242928	0.614522	#DIV/0!	#DIV/0!	0.140883	0.851141
Day 7 Rhizobiales	Day 7	Rhizobiales	1.02572	0.0366371	0.325343		#DIV/0!	#DIV/0!	0.0640659	1.19337
Day 3 Sediminibacterium sp.	Day 3	Sediminibacterium sp.	1.25205	0.324298	0.0492573	1.30753	0.0224791	-5.47527	0.142253	0.846939
Day 7 Sediminibacterium sp.	Day 7	Sediminibacterium sp.	1.14622	0.196885	0.298239	0.525436	0.0303294	-5.04314	0.143918	0.841885
Day 3 Sphingobium sp.	Day 3	Sphingobium sp.	#DIV/0!	#DIV/0!	0.140883	0.851141	#DIV/0!	#DIV/0!	0.064968	1.1873
Day 7 Sphingobium sp.	Day 7	Sphingobium sp.	#DIV/0!	#DIV/0!	0.0271994	1.56544	#DIV/0!	#DIV/0!	0.0112581	1.94853
Day 3 Sphingomonadaceae	Day 3	Sphingomonadaceae	0.0128235	-6.28506	0.00904139	2.04376	0.00362271	-8.10872	0.00639632	2.19407
Day 7 Sphingomonadaceae	Day 7	Sphingomonadaceae	0.00526177	-7.57024	0.00844136		0.0009169	-10.0909	0.00650228	2.18693
Day 3 Sphingomonas sp.	Day 3	Sphingomonas sp.	0	#NUM!	0.0661324	1.17959	0.0157546	-5.98808	0.0691251	1.16036
Day 7 Sphingomonas sp.	Day 7	Sphingomonas sp.	0.609528	-0.714236	0.197049	0.705426	0.370036	-1.43426	0.139225	0.856282
Day 3 Stenotrophomonas sp.	Day 3	Stenotrophomonas sp.	1.25205	0.324298	0.177503	0.750793	3.94462	1.97989	0.00829392	2.08124
Day 7 Stenotrophomonas sp.	Day 7	Stenotrophomonas sp.	1.14622	0.196885	0.298239	0.525436	4.11336	2.04032	0.00195667	2.70848
Day 3 Xanthomonadaceae	Day 3	Xanthomonadaceae	21.7462	4.44269	0.0177173	1.7516	#DIV/0!	#DIV/0!	0.0183252	1.73695
Day 7 Xanthomonadaceae	Day 7	Xanthomonadaceae	76.1345	6.25048	0.0151664	1.81912	#DIV/0!	#DIV/0!	0.0014082	2.85134

## Sheet: P value calculation
day	tube_name	water_type	sample_type	associated_flower	originalsample_id	Pseudomonas veronii	Enterobacteriaceae	Pseudomonas viridiflava	Xanthomonadaceae	Chryseobacterium sp.	Pseudomonas sp.	Agrobacterium sp.	Rhizobiaceae	Sphingomonas sp.	Stenotrophomonas sp.	Sphingobium sp.	Erwinia sp.	Bradyrhizobiaceae	Comamonadaceae	Rhizobiales	Planctomyces sp.	Betaproteobacteria	Sphingomonadaceae
0	D0 Gerbera stem 3	NA	Whole stem segment	Gerbera	GSB03	0.0689655	0.741379	0.0689655	0	0	0.0172414	0	0	0	0	0	0	0	0.0172414	0	0	0	0
0	D0 Gerbera stem 2	NA	Whole stem segment	Gerbera	GSB02	0.0126582	0.620253	0.0126582	0	0	0	0	0	0	0	0	0	0	0	0.0126582	0	0	0
0	D0 Gerbera stem 1	NA	Whole stem segment	Gerbera	GSB01	0.0909091	0.517241	0.109718	0	0	0.0438871	0.0031348	0	0	0	0.00626959	0.0407524	0	0	0	0	0	0
1	D1 Gerbera stem 1	NA	Whole stem segment	Gerbera	GSB11	0.0663717	0.650442	0.0132743	0	0	0.0176991	0	0	0.00884956	0	0	0.00442478	0.0309735	0.00884956	0	0.00442478	0.00884956	0.0132743
1	D1 Gerbera stem 3	NA	Whole stem segment	Gerbera	GSB13	0.132231	0.487603	0.0413223	0	0	0.0247934	0.00826446	0	0	0.00826446	0	0.00826446	0.0165289	0.0165289	0.00826446	0.0165289	0.0247934	0.00826446
1	D1 Gerbera stem 2	NA	Whole stem segment	Gerbera	GSB12	0.0873362	0.585153	0.0480349	0.00436681	0	0.0218341	0.0131004	0	0.0131004	0.00436681	0	0.0262009	0.00873362	0.00436681	0	0.00873362	0.00436681	0.00873362
3	D3 Gerbera stem 1	NA	Whole stem segment	Gerbera	GSB31	0.616805	0.121884	0.139428	0.0397045	0	0.0517082	0.00184672	0.00923361	0	0.00369344	0	0.00277008	0	0	0	0	0	0
3	D3 Gerbera stem 3	NA	Whole stem segment	Gerbera	GSB33	0.54736	0.158773	0.175854	0.0349379	0	0.0524068	0.00194099	0.0011646	0	0.00892857	0.0011646	0.00388199	0.00232919	0	0.000388199	0	0.0011646	0.000388199
3	D3 Gerbera stem 2	NA	Whole stem segment	Gerbera	GSB32	0.49434	0.282148	0.1373	0.0203193	0	0.0365747	0.00232221	0.000290276	0	0.00319303	0	0.0113208	0.00261248	0	0.00377358	0.000290276	0	0
7	D7 Gerbera stem 3	NA	Whole stem segment	Gerbera	GSB73	0.479821	0.186939	0.0465247	0.0880045	0.0134529	0.0308296	0.066704	0.0498879	0.0081278	0.00840807	0.00672646	0.00336323	0.00252242	0.00140135	0.00336323	0.000560538	0	0
7	D7 Gerbera stem 1	NA	Whole stem segment	Gerbera	GSB71	0.393119	0.197993	0.0592545	0.0825104	0.0129022	0.0363173	0.0836254	0.0855368	0.00366359	0.00270787	0.0108315	0.00509716	0.00270787	0.000477859	0.00446002	0	0	0.000159286
7	D7 Gerbera stem 2	NA	Whole stem segment	Gerbera	GSB72	0.473055	0.194826	0.0347436	0.16195	0.00756514	0.0424022	0.0412814	0.0252171	0.00158775	0.00336229	0.00345568	0.0029887	0.000747175	0.000373587	0.000653778	0	0	0
Day 3 (day 1 base)	t-Test: Paired Two Sample for Means			t-Test: Paired Two Sample for Means			t-Test: Paired Two Sample for Means			t-Test: Paired Two Sample for Means			t-Test: Paired Two Sample for Means			t-Test: Paired Two Sample for Means			t-Test: Paired Two Sample for Means			t-Test: Paired Two Sample for Means
	Pseudomonas veronii			Enterobacteriaceae			Pseudomonas viridiflava			Xanthomonadaceae			Pseudomonas sp.			Agrobacterium sp.			Rhizobiaceae			Sphingomonas sp.
		0.0663717	0.616805		0.650442	0.121884		0.0132743	0.139428		0.0001	0.0397045		0.0176991	0.0517082		0.0001	0.00184672		0.0001	0.00923361		0.00884956	0.0001
	Mean	0.109784	0.52085	Mean	0.536378	0.220461	Mean	0.0446786	0.156577	Mean	0.00223341	0.0276286	Mean	0.0233137	0.0444908	Mean	0.0106824	0.0021316	Mean	0.0001	0.000727436	Mean	0.00660022	0.0001
	Variance	0.00100779	0.00140559	Variance	0.00475796	0.00761066	Variance	2.25296e-05	0.00074319	Variance	9.10284e-06	0.000106852	Variance	4.37881e-06	0.000125327	Variance	1.16933e-05	7.26614e-08	Variance	0	3.82218e-07	Variance	8.45057e-05	0
	Observations	2	2	Observations	2	2	Observations	2	2	Observations	2	2	Observations	2	2	Observations	2	2	Observations	2	2	Observations	2	2
	Pearson Correlation	1		Pearson Correlation	1		Pearson Correlation	-1		Pearson Correlation	-1		Pearson Correlation	1		Pearson Correlation	1		Pearson Correlation	#DIV/0!		Pearson Correlation	#DIV/0!
	Hypothesized Mean Difference	0		Hypothesized Mean Difference	0		Hypothesized Mean Difference	0		Hypothesized Mean Difference	0		Hypothesized Mean Difference	0		Hypothesized Mean Difference	0		Hypothesized Mean Difference	0		Hypothesized Mean Difference	0
	df	1		df	1		df	1		df	1		df	1		df	1		df	1		df	1
	t Stat	-101.18		t Stat	24.4658		t Stat	-4.94402		t Stat	-2.6894		t Stat	-3.29021		t Stat	3.83897		t Stat	-1.43525		t Stat	1
	P(T<=t) one-tail	0.00314588		P(T<=t) one-tail	0.0130032		P(T<=t) one-tail	0.0635257		P(T<=t) one-tail	0.113315		P(T<=t) one-tail	0.0939205		P(T<=t) one-tail	0.0811129		P(T<=t) one-tail	0.193703		P(T<=t) one-tail	0.25
	t Critical one-tail	6.31375		t Critical one-tail	6.31375		t Critical one-tail	6.31375		t Critical one-tail	6.31375		t Critical one-tail	6.31375		t Critical one-tail	6.31375		t Critical one-tail	6.31375		t Critical one-tail	6.31375
	P(T<=t) two-tail	0.00629177		P(T<=t) two-tail	0.0260063		P(T<=t) two-tail	0.127051		P(T<=t) two-tail	0.226629		P(T<=t) two-tail	0.187841		P(T<=t) two-tail	0.162226		P(T<=t) two-tail	0.387406		P(T<=t) two-tail	0.5
	t Critical two-tail	12.7062		t Critical two-tail	12.7062		t Critical two-tail	12.7062		t Critical two-tail	12.7062		t Critical two-tail	12.7062		t Critical two-tail	12.7062		t Critical two-tail	12.7062		t Critical two-tail	12.7062
	t-Test: Paired Two Sample for Means			t-Test: Paired Two Sample for Means			t-Test: Paired Two Sample for Means			t-Test: Paired Two Sample for Means			t-Test: Paired Two Sample for Means			t-Test: Paired Two Sample for Means			t-Test: Paired Two Sample for Means			t-Test: Paired Two Sample for Means
	Sphingobium sp.			Erwinia sp.			Bradyrhizobiaceae			Comamonadaceae			Rhizobiales			Planctomyces sp.			Betaproteobacteria			Sphingomonadaceae
		0.0001	0.0001		0.00442478	0.00277008		0.0309735	0.0001		0.00884956	0.0001		0.0001	0.0001		0.00442478	0.0001		0.00884956	0.0001		0.0132743	0.0001
	Mean	0.0001	0.000632298	Mean	0.0172327	0.00760137	Mean	0.0126313	0.00247084	Mean	0.0104479	0.0001	Mean	0.00418223	0.00208089	Mean	0.0126313	0.000195138	Mean	0.0145801	0.000632298	Mean	0.00849904	0.000244099
	Variance	0	5.66683e-07	Variance	0.000160857	2.76676e-05	Variance	3.03834e-05	4.01264e-08	Variance	7.39585e-05	0	Variance	3.33292e-05	5.73042e-06	Variance	3.03834e-05	1.81024e-08	Variance	0.000208623	5.66683e-07	Variance	1.10056e-07	4.15293e-08
	Observations	2	2	Observations	2	2	Observations	2	2	Observations	2	2	Observations	2	2	Observations	2	2	Observations	2	2	Observations	2	2
	Pearson Correlation	#DIV/0!		Pearson Correlation	1		Pearson Correlation	-1		Pearson Correlation	#DIV/0!		Pearson Correlation	-1		Pearson Correlation	-1		Pearson Correlation	1		Pearson Correlation	-1
	Hypothesized Mean Difference	0		Hypothesized Mean Difference	0		Hypothesized Mean Difference	0		Hypothesized Mean Difference	0		Hypothesized Mean Difference	0		Hypothesized Mean Difference	0		Hypothesized Mean Difference	0		Hypothesized Mean Difference	0
	df	1		df	1		df	1		df	1		df	1		df	1		df	1		df	1
	t Stat	-1		t Stat	1.83494		t Stat	2.5154		t Stat	1.70166		t Stat	0.363873		t Stat	3.11465		t Stat	1.44074		t Stat	21.7992
	P(T<=t) one-tail	0.25		P(T<=t) one-tail	0.158829		P(T<=t) one-tail	0.120446		P(T<=t) one-tail	0.169118		P(T<=t) one-tail	0.388916		P(T<=t) one-tail	0.0988885		P(T<=t) one-tail	0.193133		P(T<=t) one-tail	0.0145916
	t Critical one-tail	6.31375		t Critical one-tail	6.31375		t Critical one-tail	6.31375		t Critical one-tail	6.31375		t Critical one-tail	6.31375		t Critical one-tail	6.31375		t Critical one-tail	6.31375		t Critical one-tail	6.31375
	P(T<=t) two-tail	0.5		P(T<=t) two-tail	0.317659		P(T<=t) two-tail	0.240893		P(T<=t) two-tail	0.338235		P(T<=t) two-tail	0.777832		P(T<=t) two-tail	0.197777		P(T<=t) two-tail	0.386267		P(T<=t) two-tail	0.0291833
	t Critical two-tail	12.7062		t Critical two-tail	12.7062		t Critical two-tail	12.7062		t Critical two-tail	12.7062		t Critical two-tail	12.7062		t Critical two-tail	12.7062		t Critical two-tail	12.7062		t Critical two-tail	12.7062
Day 7 (day 1 base)	t-Test: Paired Two Sample for Means			t-Test: Paired Two Sample for Means			t-Test: Paired Two Sample for Means			t-Test: Paired Two Sample for Means			t-Test: Paired Two Sample for Means			t-Test: Paired Two Sample for Means			t-Test: Paired Two Sample for Means			t-Test: Paired Two Sample for Means
	Pseudomonas veronii			Enterobacteriaceae			Pseudomonas viridiflava			Xanthomonadaceae			Pseudomonas sp.			Agrobacterium sp.			Rhizobiaceae			Sphingomonas sp.
		0.0663717	0.479821		0.650442	0.186939		0.0132743	0.0465247		0.0001	0.0880045		0.0176991	0.0308296		0.0001	0.066704		0.0001	0.0498879		0.00884956	0.0081278
	Mean	0.109784	0.433087	Mean	0.536378	0.196409	Mean	0.0446786	0.0469991	Mean	0.00223341	0.12223	Mean	0.0233137	0.0393597	Mean	0.0106824	0.0624534	Mean	0.0001	0.055377	Mean	0.00660022	0.00262567
	Variance	0.00100779	0.0031949	Variance	0.00475796	5.0155e-06	Variance	2.25296e-05	0.000300392	Variance	9.10284e-06	0.00315534	Variance	4.37881e-06	1.85128e-05	Variance	1.16933e-05	0.000896505	Variance	0	0.00181923	Variance	8.45057e-05	2.15456e-06
	Observations	2	2	Observations	2	2	Observations	2	2	Observations	2	2	Observations	2	2	Observations	2	2	Observations	2	2	Observations	2	2
	Pearson Correlation	-1		Pearson Correlation	-1		Pearson Correlation	-1		Pearson Correlation	1		Pearson Correlation	-1		Pearson Correlation	-1		Pearson Correlation	#DIV/0!		Pearson Correlation	-1
	Hypothesized Mean Difference	0		Hypothesized Mean Difference	0		Hypothesized Mean Difference	0		Hypothesized Mean Difference	0		Hypothesized Mean Difference	0		Hypothesized Mean Difference	0		Hypothesized Mean Difference	0		Hypothesized Mean Difference	0
	df	1		df	1		df	1		df	1		df	1		df	1		df	1		df	1
	t Stat	-5.17984		t Stat	6.75099		t Stat	-0.148635		t Stat	-3.19255		t Stat	-3.54835		t Stat	-2.19462		t Stat	-1.8328		t Stat	0.527259
	P(T<=t) one-tail	0.0607049		P(T<=t) one-tail	0.0468097		P(T<=t) one-tail	0.453032		P(T<=t) one-tail	0.0966226		P(T<=t) one-tail	0.0874385		P(T<=t) one-tail	0.136094		P(T<=t) one-tail	0.158986		P(T<=t) one-tail	0.345551
	t Critical one-tail	6.31375		t Critical one-tail	6.31375		t Critical one-tail	6.31375		t Critical one-tail	6.31375		t Critical one-tail	6.31375		t Critical one-tail	6.31375		t Critical one-tail	6.31375		t Critical one-tail	6.31375
	P(T<=t) two-tail	0.12141		P(T<=t) two-tail	0.0936195		P(T<=t) two-tail	0.906064		P(T<=t) two-tail	0.193245		P(T<=t) two-tail	0.174877		P(T<=t) two-tail	0.272188		P(T<=t) two-tail	0.317972		P(T<=t) two-tail	0.691102
	t Critical two-tail	12.7062		t Critical two-tail	12.7062		t Critical two-tail	12.7062		t Critical two-tail	12.7062		t Critical two-tail	12.7062		t Critical two-tail	12.7062		t Critical two-tail	12.7062		t Critical two-tail	12.7062
	t-Test: Paired Two Sample for Means			t-Test: Paired Two Sample for Means			t-Test: Paired Two Sample for Means			t-Test: Paired Two Sample for Means			t-Test: Paired Two Sample for Means			t-Test: Paired Two Sample for Means			t-Test: Paired Two Sample for Means			t-Test: Paired Two Sample for Means
	Sphingobium sp.			Erwinia sp.			Bradyrhizobiaceae			Comamonadaceae			Rhizobiales			Planctomyces sp.			Betaproteobacteria			Sphingomonadaceae
		0.0001	0.00672646		0.00442478	0.00336323		0.0309735	0.00252242		0.00884956	0.00140135		0.0001	0.00336323		0.00442478	0.000560538		0.00884956	0.0001		0.0132743	0.0001
	Mean	0.0001	0.00714358	Mean	0.0172327	0.00404293	Mean	0.0126313	0.00172752	Mean	0.0104479	0.000425723	Mean	0.00418223	0.0025569	Mean	0.0126313	0.0001	Mean	0.0145801	0.0001	Mean	0.00849904	0.000129643
	Variance	0	2.72012e-05	Variance	0.000160857	2.22281e-06	Variance	3.03834e-05	1.92216e-06	Variance	7.39585e-05	5.43631e-09	Variance	3.33292e-05	7.24374e-06	Variance	3.03834e-05	0	Variance	0.000208623	0	Variance	1.10056e-07	1.75744e-09
	Observations	2	2	Observations	2	2	Observations	2	2	Observations	2	2	Observations	2	2	Observations	2	2	Observations	2	2	Observations	2	2
	Pearson Correlation	#DIV/0!		Pearson Correlation	-1		Pearson Correlation	1		Pearson Correlation	1		Pearson Correlation	1		Pearson Correlation	#DIV/0!		Pearson Correlation	#DIV/0!		Pearson Correlation	-1
	Hypothesized Mean Difference	0		Hypothesized Mean Difference	0		Hypothesized Mean Difference	0		Hypothesized Mean Difference	0		Hypothesized Mean Difference	0		Hypothesized Mean Difference	0		Hypothesized Mean Difference	0		Hypothesized Mean Difference	0
	df	1		df	1		df	1		df	1		df	1		df	1		df	1		df	1
	t Stat	-1.90992		t Stat	1.31602		t Stat	3.73761		t Stat	1.66234		t Stat	0.74587		t Stat	3.21508		t Stat	1.41777		t Stat	31.6754
	P(T<=t) one-tail	0.153532		P(T<=t) one-tail	0.206833		P(T<=t) one-tail	0.0832149		P(T<=t) one-tail	0.172386		P(T<=t) one-tail	0.29601		P(T<=t) one-tail	0.0959859		P(T<=t) one-tail	0.195536		P(T<=t) one-tail	0.0100458
	t Critical one-tail	6.31375		t Critical one-tail	6.31375		t Critical one-tail	6.31375		t Critical one-tail	6.31375		t Critical one-tail	6.31375		t Critical one-tail	6.31375		t Critical one-tail	6.31375		t Critical one-tail	6.31375
	P(T<=t) two-tail	0.307064		P(T<=t) two-tail	0.413666		P(T<=t) two-tail	0.16643		P(T<=t) two-tail	0.344771		P(T<=t) two-tail	0.592021		P(T<=t) two-tail	0.191972		P(T<=t) two-tail	0.391073		P(T<=t) two-tail	0.0200916
	t Critical two-tail	12.7062		t Critical two-tail	12.7062		t Critical two-tail	12.7062		t Critical two-tail	12.7062		t Critical two-tail	12.7062		t Critical two-tail	12.7062		t Critical two-tail	12.7062		t Critical two-tail	12.7062

## Sheet: StemＰvalue boferroni correction
						Pseudomonas veronii	Enterobacteriaceae	Pseudomonas viridiflava	Xanthomonadaceae	Chryseobacterium sp.	Pseudomonas sp.	Agrobacterium sp.	Rhizobiaceae	Sphingomonas sp.	Bacillus sp.	Sediminibacterium sp.	Stenotrophomonas sp.	Sphingobium sp.	Erwinia sp.	Bradyrhizobiaceae	Comamonadaceae	Rhizobiales	Planctomyces sp.	Betaproteobacteria	Sphingomonadaceae
day	tube_name	water_type	sample_type	associated_flower	originalsample_id	Pseudomonas veronii	Enterobacteriaceae	Pseudomonas viridiflava	Xanthomonadaceae	Chryseobacterium sp.	Pseudomonas sp.	Agrobacterium sp.	Rhizobiaceae	Sphingomonas sp.			Stenotrophomonas sp.	Sphingobium sp.	Erwinia sp.	Bradyrhizobiaceae	Comamonadaceae	Rhizobiales	Planctomyces sp.	Betaproteobacteria	Sphingomonadaceae
0	D0 Gerbera stem 3	NA	Whole stem segment	Gerbera	GSB03	0.0689655	0.741379	0.0689655	0	0	0.0172414	0	0	0	0.0172414	0	0	0	0	0	0.0172414	0	0	0	0
0	D0 Gerbera stem 2	NA	Whole stem segment	Gerbera	GSB02	0.0126582	0.620253	0.0126582	0	0	0	0	0	0	0.265823	0	0	0	0	0	0	0.0126582	0	0	0
0	D0 Gerbera stem 1	NA	Whole stem segment	Gerbera	GSB01	0.0909091	0.517241	0.109718	0	0	0.0438871	0.0031348	0	0	0.119122	0	0	0.00626959	0.0407524	0	0	0	0	0	0
1	D1 Gerbera stem 1	NA	Whole stem segment	Gerbera	GSB11	0.0663717	0.650442	0.0132743	0	0	0.0176991	0	0	0.00884956	0.079646	0	0	0	0.00442478	0.0309735	0.00884956	0	0.00442478	0.00884956	0.0132743
1	D1 Gerbera stem 3	NA	Whole stem segment	Gerbera	GSB13	0.132231	0.487603	0.0413223	0	0	0.0247934	0.00826446	0	0	0.0165289	0.00826446	0.00826446	0	0.00826446	0.0165289	0.0165289	0.00826446	0.0165289	0.0247934	0.00826446
1	D1 Gerbera stem 2	NA	Whole stem segment	Gerbera	GSB12	0.0873362	0.585153	0.0480349	0.00436681	0	0.0218341	0.0131004	0	0.0131004	0.0873362	0.00436681	0.00436681	0	0.0262009	0.00873362	0.00436681	0	0.00873362	0.00436681	0.00873362
3	D3 Gerbera stem 1	NA	Whole stem segment	Gerbera	GSB31	0.616805	0.121884	0.139428	0.0397045	0	0.0517082	0.00184672	0.00923361	0	0	0.00369344	0.00369344	0	0.00277008	0	0	0	0	0	0
3	D3 Gerbera stem 3	NA	Whole stem segment	Gerbera	GSB33	0.54736	0.158773	0.175854	0.0349379	0	0.0524068	0.00194099	0.0011646	0	0.000388199	0.00892857	0.00892857	0.0011646	0.00388199	0.00232919	0	0.000388199	0	0.0011646	0.000388199
3	D3 Gerbera stem 2	NA	Whole stem segment	Gerbera	GSB32	0.49434	0.282148	0.1373	0.0203193	0	0.0365747	0.00232221	0.000290276	0	0.000290276	0.00319303	0.00319303	0	0.0113208	0.00261248	0	0.00377358	0.000290276	0	0
7	D7 Gerbera stem 3	NA	Whole stem segment	Gerbera	GSB73	0.479821	0.186939	0.0465247	0.0880045	0.0134529	0.0308296	0.066704	0.0498879	0.0081278	0	0.00840807	0.00840807	0.00672646	0.00336323	0.00252242	0.00140135	0.00336323	0.000560538	0	0
7	D7 Gerbera stem 1	NA	Whole stem segment	Gerbera	GSB71	0.393119	0.197993	0.0592545	0.0825104	0.0129022	0.0363173	0.0836254	0.0855368	0.00366359	0.000318573	0.00270787	0.00270787	0.0108315	0.00509716	0.00270787	0.000477859	0.00446002	0	0	0.000159286
7	D7 Gerbera stem 2	NA	Whole stem segment	Gerbera	GSB72	0.473055	0.194826	0.0347436	0.16195	0.00756514	0.0424022	0.0412814	0.0252171	0.00158775	0.000186794	0.00336229	0.00336229	0.00345568	0.0029887	0.000747175	0.000373587	0.000653778	0	0	0
Day 3 v.s day 1	t-Test: Paired Two Sample for Means			t-Test: Paired Two Sample for Means			t-Test: Paired Two Sample for Means			t-Test: Paired Two Sample for Means			t-Test: Paired Two Sample for Means			t-Test: Paired Two Sample for Means			t-Test: Paired Two Sample for Means			t-Test: Paired Two Sample for Means			t-Test: Paired Two Sample for Means			t-Test: Paired Two Sample for Means			t-Test: Paired Two Sample for Means
	Pseudomonas veronii			Enterobacteriaceae			Pseudomonas viridiflava			Xanthomonadaceae			Chryseobacterium sp.			Pseudomonas sp.			Agrobacterium sp.			Rhizobiaceae			Sphingomonas sp.			Bacillus sp.			Sediminibacterium sp.
		Variable 1	Variable 2		Variable 1	Variable 2		Variable 1	Variable 2		Variable 1	Variable 2		Variable 1	Variable 2		Variable 1	Variable 2		Variable 1	Variable 2		Variable 1	Variable 2		Variable 1	Variable 2		Variable 1	Variable 2		Variable 1	Variable 2
	Mean	0.0953131	0.552835	Mean	0.5744	0.187602	Mean	0.0342105	0.150861	Mean	0.0014556	0.0316539	Mean	0	0	Mean	0.0214422	0.0468966	Mean	0.00712163	0.00203664	Mean	0.00356283	0	Mean	0.00731666	0	Mean	0.00731666	0.000226158	Mean	0.0611704	0.00527168
	Variance	0.0011321	0.00377193	Variance	0.00671587	0.00704447	Variance	0.000340008	0.000469633	Variance	6.35635e-06	0.000102035	Variance	0	0	Variance	1.26974e-05	8.00275e-05	Variance	4.38849e-05	6.33825e-08	Variance	2.43094e-05	0	Variance	4.46677e-05	0	Variance	4.46677e-05	4.07579e-08	Variance	0.00150943	1.00922e-05
	Observations	3	3	Observations	3	3	Observations	3	3	Observations	3	3	Observations	3	3	Observations	3	3	Observations	3	3	Observations	3	3	Observations	3	3	Observations	3	3	Observations	3	3
	Pearson Correlation	-0.383968		Pearson Correlation	-0.107478		Pearson Correlation	0.287354		Pearson Correlation	-0.971767		Pearson Correlation	#DIV/0!		Pearson Correlation	-0.0562978		Pearson Correlation	0.884571		Pearson Correlation	#DIV/0!		Pearson Correlation	#DIV/0!		Pearson Correlation	-0.430389		Pearson Correlation	-0.999794
	Hypothesized Mean Difference	0		Hypothesized Mean Difference	0		Hypothesized Mean Difference	0		Hypothesized Mean Difference	0		Hypothesized Mean Difference	0		Hypothesized Mean Difference	0		Hypothesized Mean Difference	0		Hypothesized Mean Difference	0		Hypothesized Mean Difference	0		Hypothesized Mean Difference	0		Hypothesized Mean Difference	0
	df	2		df	2		df	2		df	2		df	2		df	2		df	2		df	2		df	2		df	2		df	2
	t Stat	-9.83601		t Stat	5.42711		t Stat	-8.3895		t Stat	-4.16264		t Stat	#DIV/0!		t Stat	-4.4924		t Stat	1.37553		t Stat	1.25161		t Stat	1.89617		t Stat	1.81332		t Stat	2.30371
	P(T<=t) one-tail	0.00508934		P(T<=t) one-tail	0.0161575		P(T<=t) one-tail	0.00695602		P(T<=t) one-tail	0.026576		P(T<=t) one-tail	#DIV/0!		P(T<=t) one-tail	0.0230735		P(T<=t) one-tail	0.151382		P(T<=t) one-tail	0.168628		P(T<=t) one-tail	0.0991985		P(T<=t) one-tail	0.10573		P(T<=t) one-tail	0.0738859
	t Critical one-tail	2.91999		t Critical one-tail	2.91999		t Critical one-tail	2.91999		t Critical one-tail	2.91999		t Critical one-tail	#DIV/0!		t Critical one-tail	2.91999		t Critical one-tail	2.91999		t Critical one-tail	2.91999		t Critical one-tail	2.91999		t Critical one-tail	2.91999		t Critical one-tail	2.91999
	P(T<=t) two-tail	0.0101787	0.00339289	P(T<=t) two-tail	0.0323151	0.0107717	P(T<=t) two-tail	0.013912	0.00463734	P(T<=t) two-tail	0.053152	0.0177173	P(T<=t) two-tail	#DIV/0!	#DIV/0!	P(T<=t) two-tail	0.046147	0.0153823	P(T<=t) two-tail	0.302764	0.100921	P(T<=t) two-tail	0.337256	0.112419	P(T<=t) two-tail	0.198397	0.0661324	P(T<=t) two-tail	0.211461	0.0704869	P(T<=t) two-tail	0.147772	0.0492573
	t Critical two-tail	4.30265		t Critical two-tail	4.30265		t Critical two-tail	4.30265		t Critical two-tail	4.30265		t Critical two-tail	#DIV/0!		t Critical two-tail	4.30265		t Critical two-tail	4.30265		t Critical two-tail	4.30265		t Critical two-tail	4.30265		t Critical two-tail	4.30265		t Critical two-tail	4.30265
	t-Test: Paired Two Sample for Means			t-Test: Paired Two Sample for Means			t-Test: Paired Two Sample for Means			t-Test: Paired Two Sample for Means			t-Test: Paired Two Sample for Means			t-Test: Paired Two Sample for Means			t-Test: Paired Two Sample for Means			t-Test: Paired Two Sample for Means			t-Test: Paired Two Sample for Means
	Stenotrophomonas sp.			Sphingobium sp.			Erwinia sp.			Bradyrhizobiaceae			Comamonadaceae			Rhizobiales			Planctomyces sp.			Betaproteobacteria			Sphingomonadaceae
		Variable 1	Variable 2		Variable 1	Variable 2		Variable 1	Variable 2		Variable 1	Variable 2		Variable 1	Variable 2		Variable 1	Variable 2		Variable 1	Variable 2		Variable 1	Variable 2		Variable 1	Variable 2
	Mean	0.00421043	0.00527168	Mean	0	0.000388199	Mean	0.0129634	0.00599094	Mean	0.0187453	0.00164722	Mean	0.0099151	0	Mean	0.00275482	0.00138726	Mean	0.00989578	9.67586e-05	Mean	0.0126699	0.000388199	Mean	0.0100908	0.0001294
	Variance	1.70937e-05	1.00922e-05	Variance	0	4.52095e-07	Variance	0.000135109	2.16143e-05	Variance	0.000127337	2.05508e-06	Variance	3.78308e-05	0	Variance	2.27671e-05	4.30858e-06	Variance	3.76405e-05	2.80867e-08	Variance	0.000115258	4.52095e-07	Variance	7.65617e-06	5.02328e-08
	Observations	3	3	Observations	3	3	Observations	3	3	Observations	3	3	Observations	3	3	Observations	3	3	Observations	3	3	Observations	3	3	Observations	3	3
	Pearson Correlation	0.804951		Pearson Correlation	#DIV/0!		Pearson Correlation	0.99894		Pearson Correlation	-0.96799		Pearson Correlation	#DIV/0!		Pearson Correlation	-0.416827		Pearson Correlation	-0.164046		Pearson Correlation	0.977964		Pearson Correlation	-0.57162
	Hypothesized Mean Difference	0		Hypothesized Mean Difference	0		Hypothesized Mean Difference	0		Hypothesized Mean Difference	0		Hypothesized Mean Difference	0		Hypothesized Mean Difference	0		Hypothesized Mean Difference	0		Hypothesized Mean Difference	0		Hypothesized Mean Difference	0
	df	2		df	2		df	2		df	2		df	2		df	2		df	2		df	2		df	2
	t Stat	-0.747887		t Stat	-1		t Stat	1.72949		t Stat	2.33608		t Stat	2.79213		t Stat	0.398493		t Stat	2.75307		t Stat	2.11054		t Stat	5.94764
	P(T<=t) one-tail	0.266255		P(T<=t) one-tail	0.211325		P(T<=t) one-tail	0.112931		P(T<=t) one-tail	0.0722719		P(T<=t) one-tail	0.0539523		P(T<=t) one-tail	0.364392		P(T<=t) one-tail	0.0552477		P(T<=t) one-tail	0.0846291		P(T<=t) one-tail	0.0135621
	t Critical one-tail	2.91999		t Critical one-tail	2.91999		t Critical one-tail	2.91999		t Critical one-tail	2.91999		t Critical one-tail	2.91999		t Critical one-tail	2.91999		t Critical one-tail	2.91999		t Critical one-tail	2.91999		t Critical one-tail	2.91999
	P(T<=t) two-tail	0.53251	0.177503	P(T<=t) two-tail	0.42265	0.140883	P(T<=t) two-tail	0.225862	0.0752873	P(T<=t) two-tail	0.144544	0.0481813	P(T<=t) two-tail	0.107905	0.0359682	P(T<=t) two-tail	0.728785	0.242928	P(T<=t) two-tail	0.110495	0.0368318	P(T<=t) two-tail	0.169258	0.0564194	P(T<=t) two-tail	0.0271242	0.00904139
	t Critical two-tail	4.30265		t Critical two-tail	4.30265		t Critical two-tail	4.30265		t Critical two-tail	4.30265		t Critical two-tail	4.30265		t Critical two-tail	4.30265		t Critical two-tail	4.30265		t Critical two-tail	4.30265		t Critical two-tail	4.30265
Day7 v.s Day 1	t-Test: Paired Two Sample for Means			t-Test: Paired Two Sample for Means			t-Test: Paired Two Sample for Means			t-Test: Paired Two Sample for Means			t-Test: Paired Two Sample for Means			t-Test: Paired Two Sample for Means			t-Test: Paired Two Sample for Means			t-Test: Paired Two Sample for Means			t-Test: Paired Two Sample for Means			t-Test: Paired Two Sample for Means			t-Test: Paired Two Sample for Means
	Pseudomonas veronii			Enterobacteriaceae			Pseudomonas viridiflava			Xanthomonadaceae			Chryseobacterium sp.			Pseudomonas sp.			Agrobacterium sp.			Rhizobiaceae			Sphingomonas sp.			Bacillus sp.			Sediminibacterium sp.
		Variable 1	Variable 2		Variable 1	Variable 2		Variable 1	Variable 2		Variable 1	Variable 2		Variable 1	Variable 2		Variable 1	Variable 2		Variable 1	Variable 2		Variable 1	Variable 2		Variable 1	Variable 2		Variable 1	Variable 2		Variable 1	Variable 2
	Mean	0.0953131	0.448665	Mean	0.5744	0.193253	Mean	0.0342105	0.0468409	Mean	0.0014556	0.110822	Mean	0	0.0113068	Mean	0.0214422	0.0365164	Mean	0.00712163	0.0638703	Mean	0	0.0535473	Mean	0.00731666	0.00445971	Mean	0.0611704	0.000168455	Mean	0.00421043	0.00482608
	Variance	0.0011321	0.00232546	Variance	0.00671587	3.2401e-05	Variance	0.000340008	0.000150271	Variance	6.35635e-06	0.00196814	Variance	0	1.05755e-05	Variance	1.26974e-05	3.35108e-05	Variance	4.38849e-05	0.000454275	Variance	0	0.000919658	Variance	4.46677e-05	1.11684e-05	Variance	0.00150943	2.56244e-08	Variance	1.70937e-05	9.73009e-06
	Observations	3	3	Observations	3	3	Observations	3	3	Observations	3	3	Observations	3	3	Observations	3	3	Observations	3	3	Observations	3	3	Observations	3	3	Observations	3	3	Observations	3	3
	Pearson Correlation	-0.969746		Pearson Correlation	-0.937452		Pearson Correlation	-0.160003		Pearson Correlation	0.998081		Pearson Correlation	#DIV/0!		Pearson Correlation	0.555696		Pearson Correlation	-0.469774		Pearson Correlation	#DIV/0!		Pearson Correlation	-0.11558		Pearson Correlation	-0.750416		Pearson Correlation	-0.926519
	Hypothesized Mean Difference	0		Hypothesized Mean Difference	0		Hypothesized Mean Difference	0		Hypothesized Mean Difference	0		Hypothesized Mean Difference	0		Hypothesized Mean Difference	0		Hypothesized Mean Difference	0		Hypothesized Mean Difference	0		Hypothesized Mean Difference	0		Hypothesized Mean Difference	0		Hypothesized Mean Difference	0
	df	2		df	2		df	2		df	2		df	2		df	2		df	2		df	2		df	2		df	2		df	2
	t Stat	-7.53093		t Stat	7.56125		t Stat	-0.922303		t Stat	-4.5266		t Stat	-6.02209		t Stat	-5.41098		t Stat	-3.91349		t Stat	-3.05833		t Stat	0.63358		t Stat	2.71116		t Stat	-0.149726
	P(T<=t) one-tail	0.0085895		P(T<=t) one-tail	0.00852251		P(T<=t) one-tail	0.226868		P(T<=t) one-tail	0.0227495		P(T<=t) one-tail	0.0132419		P(T<=t) one-tail	0.0162493		P(T<=t) one-tail	0.0297619		P(T<=t) one-tail	0.0461715		P(T<=t) one-tail	0.295573		P(T<=t) one-tail	0.0566871		P(T<=t) one-tail	0.447358
	t Critical one-tail	2.91999		t Critical one-tail	2.91999		t Critical one-tail	2.91999		t Critical one-tail	2.91999		t Critical one-tail	2.91999		t Critical one-tail	2.91999		t Critical one-tail	2.91999		t Critical one-tail	2.91999		t Critical one-tail	2.91999		t Critical one-tail	2.91999		t Critical one-tail	2.91999
	P(T<=t) two-tail	0.017179	0.00572633	P(T<=t) two-tail	0.017045	0.00568167	P(T<=t) two-tail	0.453737	0.151246	P(T<=t) two-tail	0.0454991	0.0151664	P(T<=t) two-tail	0.0264839	0.00882796	P(T<=t) two-tail	0.0324987	0.0108329	P(T<=t) two-tail	0.0595237	0.0198412	P(T<=t) two-tail	0.0923429	0.030781	P(T<=t) two-tail	0.591147	0.197049	P(T<=t) two-tail	0.113374	0.0377914	P(T<=t) two-tail	0.894716	0.298239
	t Critical two-tail	4.30265		t Critical two-tail	4.30265		t Critical two-tail	4.30265		t Critical two-tail	4.30265		t Critical two-tail	4.30265		t Critical two-tail	4.30265		t Critical two-tail	4.30265		t Critical two-tail	4.30265		t Critical two-tail	4.30265		t Critical two-tail	4.30265		t Critical two-tail	4.30265
	t-Test: Paired Two Sample for Means			t-Test: Paired Two Sample for Means			t-Test: Paired Two Sample for Means			t-Test: Paired Two Sample for Means			t-Test: Paired Two Sample for Means			t-Test: Paired Two Sample for Means			t-Test: Paired Two Sample for Means			t-Test: Paired Two Sample for Means			t-Test: Paired Two Sample for Means
	Stenotrophomonas sp.			Sphingobium sp.			Erwinia sp.			Bradyrhizobiaceae			Comamonadaceae			Rhizobiales			Planctomyces sp.			Betaproteobacteria			Sphingomonadaceae
		Variable 1	Variable 2		Variable 1	Variable 2		Variable 1	Variable 2		Variable 1	Variable 2		Variable 1	Variable 2		Variable 1	Variable 2		Variable 1	Variable 2		Variable 1	Variable 2		Variable 1	Variable 2
	Mean	0.00421043	0.00482608	Mean	0	0.00700454	Mean	0.0129634	0.00381636	Mean	0.0187453	0.00199249	Mean	0.0099151	0.000750931	Mean	0.00275482	0.00282568	Mean	0.00989578	0.000186846	Mean	0.0126699	0	Mean	0.0100908	5.30955e-05
	Variance	1.70937e-05	9.73009e-06	Variance	0	1.36586e-05	Variance	0.000135109	1.26541e-06	Variance	0.000127337	1.1717e-06	Variance	3.78308e-05	3.19998e-07	Variance	2.27671e-05	3.83859e-06	Variance	3.76405e-05	1.04734e-07	Variance	0.000115258	0	Variance	7.65617e-06	8.45739e-09
	Observations	3	3	Observations	3	3	Observations	3	3	Observations	3	3	Observations	3	3	Observations	3	3	Observations	3	3	Observations	3	3	Observations	3	3
	Pearson Correlation	-0.926519		Pearson Correlation	#DIV/0!		Pearson Correlation	-0.501146		Pearson Correlation	0.710706		Pearson Correlation	-0.0582701		Pearson Correlation	0.722417		Pearson Correlation	-0.77227		Pearson Correlation	#DIV/0!		Pearson Correlation	-0.57162
	Hypothesized Mean Difference	0		Hypothesized Mean Difference	0		Hypothesized Mean Difference	0		Hypothesized Mean Difference	0		Hypothesized Mean Difference	0		Hypothesized Mean Difference	0		Hypothesized Mean Difference	0		Hypothesized Mean Difference	0		Hypothesized Mean Difference	0
	df	2		df	2		df	2		df	2		df	2		df	2		df	2		df	2		df	2
	t Stat	-0.149726		t Stat	-3.28275		t Stat	1.29583		t Stat	2.75234		t Stat	2.55627		t Stat	-0.0339088		t Stat	2.63232		t Stat	2.04409		t Stat	6.16397
	P(T<=t) one-tail	0.447358		P(T<=t) one-tail	0.0407991		P(T<=t) one-tail	0.162213		P(T<=t) one-tail	0.0552724		P(T<=t) one-tail	0.0624908		P(T<=t) one-tail	0.488015		P(T<=t) one-tail	0.059542		P(T<=t) one-tail	0.0888169		P(T<=t) one-tail	0.012662
	t Critical one-tail	2.91999		t Critical one-tail	2.91999		t Critical one-tail	2.91999		t Critical one-tail	2.91999		t Critical one-tail	2.91999		t Critical one-tail	2.91999		t Critical one-tail	2.91999		t Critical one-tail	2.91999		t Critical one-tail	2.91999
	P(T<=t) two-tail	0.894716	0.298239	P(T<=t) two-tail	0.0815983	0.0271994	P(T<=t) two-tail	0.324426	0.108142	P(T<=t) two-tail	0.110545	0.0368483	P(T<=t) two-tail	0.124982	0.0416606	P(T<=t) two-tail	0.97603	0.325343	P(T<=t) two-tail	0.119084	0.0396947	P(T<=t) two-tail	0.177634	0.0592113	P(T<=t) two-tail	0.0253241	0.00844136
	t Critical two-tail	4.30265		t Critical two-tail	4.30265		t Critical two-tail	4.30265		t Critical two-tail	4.30265		t Critical two-tail	4.30265		t Critical two-tail	4.30265		t Critical two-tail	4.30265		t Critical two-tail	4.30265		t Critical two-tail	4.30265

## Sheet: Ｗater Ｐvalue boferroni
day	tube_name	water_type	sample_type	associated_flower	originalsample_id	Pseudomonas veronii	Enterobacteriaceae	Pseudomonas viridiflava	Xanthomonadaceae	Chryseobacterium sp.	Pseudomonas sp.	Agrobacterium sp.	Rhizobiaceae	Sphingomonas sp.	Bacillus sp.	Sediminibacterium sp.	Stenotrophomonas sp.	Sphingobium sp.	Erwinia sp.	Bradyrhizobiaceae	Comamonadaceae	Rhizobiales	Planctomyces sp.	Betaproteobacteria	Sphingomonadaceae
1	D1 Gerbera water 1	NA	Water	Gerbera	GW11	0.0397351	0.562914	0.0551876	0	0	0.00220751	0	0	0.0551876	0.00441501	0.00662252	0.00220751	0	0	0.0596026	0	0	0.0596026	0.0331126	0.01766
1	D1 Gerbera water 3	NA	Water	Gerbera	GW13	0.029304	0.6337	0.0457875	0	0	0.00915751	0	0	0.029304	0	0	0	0	0.003663	0.0494505	0.003663	0	0.0128205	0.029304	0.029304
1	D1 Gerbera water 2	NA	Water	Gerbera	GW12	0.0305263	0.310526	0.0326316	0	0	0.00210526	0	0	0.00210526	0	0.445263	0.00105263	0	0.00210526	0.0221053	0	0	0.0263158	0.0284211	0.0252632
3	D3 Gerbera water 1	NA	Water	Gerbera	GW31	0.567948	0.155881	0.135896	0.087362	0.000190331	0.0352113	0.00190331	0.000190331	0.000190331	0	0.000380662	0.0055196	0	0.00323563	0.000190331	0.000190331	0	0.000190331	0.000380662	0
3	D3 Gerbera water 3	NA	Water	Gerbera	GW33	0.437743	0.247414	0.194896	0.0439221	0	0.0402955	0.00201478	0.000537273	0.000537273	0.000268637	0.00926797	0.00402955	0.00107455	0.00591001	0.0014775	0	0.000402955	0.000940228	0.000134318	0.000134318
3	D3 Gerbera water 2	NA	Water	Gerbera	GW32	0.454476	0.233287	0.197886	0.0446963	0	0.0481345	0.0012734	0	0.000636699	0	0.000509359	0.00331084	0.000764039	0.00547561	0.00178276	0	0	0.000636699	0.00038202	0.00012734
7	D7 Gerbera water 2	NA	Water	Gerbera	GW72	0.355705	0.0635128	0.0608938	0.118841	0.303978	0.0325749	0.0103127	0.0068751	0.00883942	0	0.00572925	0.00507448	0.00851203	0.00212801	0.000327386	0.0045834	0.00130954	0	0.000327386	0
7	D7 Gerbera water 3	NA	Water	Gerbera	GW73	0.368951	0.0491342	0.0523901	0.139855	0.32248	0.0226432	0.00680775	0.00443984	0.00591979	0	0.00784372	0.00369987	0.00695575	0.00118396	0.000443984	0.00236791	0.000147995	0	0.000295989	0
7	D7 Gerbera water 1	NA	Water	Gerbera	GW71	0.298874	0.0909272	0.0605298	0.113311	0.329338	0.0309934	0.0128477	0.0092053	0.0172848	0	0.00013245	0.00463576	0.0129139	0.00304636	0.00205298	0.00463576	0.000529801	6.62252e-05	0.000198675	6.62252e-05
Day 3 v.s day 1	t-Test: Paired Two Sample for Means			t-Test: Paired Two Sample for Means			t-Test: Paired Two Sample for Means			t-Test: Paired Two Sample for Means			t-Test: Paired Two Sample for Means			t-Test: Paired Two Sample for Means			t-Test: Paired Two Sample for Means			t-Test: Paired Two Sample for Means			t-Test: Paired Two Sample for Means			t-Test: Paired Two Sample for Means			t-Test: Paired Two Sample for Means			t-Test: Paired Two Sample for Means			t-Test: Paired Two Sample for Means			t-Test: Paired Two Sample for Means			t-Test: Paired Two Sample for Means			t-Test: Paired Two Sample for Means			t-Test: Paired Two Sample for Means
	Pseudomonas veronii			Enterobacteriaceae			Pseudomonas viridiflava			Xanthomonadaceae			Chryseobacterium sp.			Pseudomonas sp.			Agrobacterium sp.			Rhizobiaceae			Sphingomonas sp.			Bacillus sp.			Sediminibacterium sp.			Stenotrophomonas sp.			Sphingobium sp.			Erwinia sp.			Bradyrhizobiaceae			Comamonadaceae			Rhizobiales
		Variable 1	Variable 2		Variable 1	Variable 2		Variable 1	Variable 2		Variable 1	Variable 2		Variable 1	Variable 2		Variable 1	Variable 2		Variable 1	Variable 2		Variable 1	Variable 2		Variable 1	Variable 2		Variable 1	Variable 2		Variable 1	Variable 2		Variable 1	Variable 2		Variable 1	Variable 2		Variable 1	Variable 2		Variable 1	Variable 2		Variable 1	Variable 2
	Mean	0.0331885	0.486723	Mean	0.50238	0.212194	Mean	0.0445356	0.176226	Mean	0	0.0586601	Mean	0	6.34437e-05	Mean	0.00449009	0.0412137	Mean	0	0.0017305	Mean	0	0.000242535	Mean	0.0288656	0.000454768	Mean	0.00147167	8.95456e-05	Mean	0.150629	0.003386	Mean	0.00108671	0.00428666	Mean	0	0.000612862	Mean	0.00192276	0.00487375	Mean	0.0437195	0.0011502	Mean	0.001221	6.34437e-05	Mean
	Variance	3.25172e-05	0.0050182	Variance	0.0288585	0.00242825	Variance	0.000128369	0.0012221	Variance	0	0.000617998	Variance	0	1.20753e-08	Variance	1.63412e-05	4.23847e-05	Variance	0	1.59809e-07	Variance	0	7.42096e-08	Variance	0.000704579	5.49165e-08	Variance	6.49744e-06	2.40552e-08	Variance	0.0651181	2.59523e-05	Variance	1.21914e-06	1.26924e-06	Variance	0	3.05804e-07	Variance	3.37938e-06	2.05975e-06	Variance	0.000376147	7.14302e-07	Variance	4.47253e-06	1.20753e-08	Variance
	Observations	3	3	Observations	3	3	Observations	3	3	Observations	3	3	Observations	3	3	Observations	3	3	Observations	3	3	Observations	3	3	Observations	3	3	Observations	3	3	Observations	3	3	Observations	3	3	Observations	3	3	Observations	3	3	Observations	3	3	Observations	3	3	Observations
	Pearson Correlation	0.99994		Pearson Correlation	-0.169058		Pearson Correlation	-0.838289		Pearson Correlation	#DIV/0!		Pearson Correlation	#DIV/0!		Pearson Correlation	-0.134689		Pearson Correlation	#DIV/0!		Pearson Correlation	#DIV/0!		Pearson Correlation	-0.947925		Pearson Correlation	-0.5		Pearson Correlation	-0.500298		Pearson Correlation	0.681117		Pearson Correlation	#DIV/0!		Pearson Correlation	0.959495		Pearson Correlation	-0.824883		Pearson Correlation	-0.5		Pearson Correlation
	Hypothesized Mean Difference	0		Hypothesized Mean Difference	0		Hypothesized Mean Difference	0		Hypothesized Mean Difference	0		Hypothesized Mean Difference	0		Hypothesized Mean Difference	0		Hypothesized Mean Difference	0		Hypothesized Mean Difference	0		Hypothesized Mean Difference	0		Hypothesized Mean Difference	0		Hypothesized Mean Difference	0		Hypothesized Mean Difference	0		Hypothesized Mean Difference	0		Hypothesized Mean Difference	0		Hypothesized Mean Difference	0		Hypothesized Mean Difference	0		Hypothesized Mean Difference
	df	2		df	2		df	2		df	2		df	2		df	2		df	2		df	2		df	2		df	2		df	2		df	2		df	2		df	2		df	2		df	2		df
	t Stat	-12.0598		t Stat	2.72114		t Stat	-5.08193		t Stat	-4.08705		t Stat	-1		t Stat	-7.84049		t Stat	-7.49774		t Stat	-1.54207		t Stat	1.83848		t Stat	0.910236		t Stat	0.989381		t Stat	-6.22064		t Stat	-1.91956		t Stat	-8.3329		t Stat	3.66875		t Stat	0.923146		t Stat
	P(T<=t) one-tail	0.0034028		P(T<=t) one-tail	0.0563397		P(T<=t) one-tail	0.0183038		P(T<=t) one-tail	0.0274878		P(T<=t) one-tail	0.211325		P(T<=t) one-tail	0.00794038		P(T<=t) one-tail	0.00866374		P(T<=t) one-tail	0.1315		P(T<=t) one-tail	0.103688		P(T<=t) one-tail	0.22939		P(T<=t) one-tail	0.213379		P(T<=t) one-tail	0.0124409		P(T<=t) one-tail	0.097452		P(T<=t) one-tail	0.00704884		P(T<=t) one-tail	0.0334618		P(T<=t) one-tail	0.226693		P(T<=t) one-tail
	t Critical one-tail	2.91999		t Critical one-tail	2.91999		t Critical one-tail	2.91999		t Critical one-tail	2.91999		t Critical one-tail	2.91999		t Critical one-tail	2.91999		t Critical one-tail	2.91999		t Critical one-tail	2.91999		t Critical one-tail	2.91999		t Critical one-tail	2.91999		t Critical one-tail	2.91999		t Critical one-tail	2.91999		t Critical one-tail	2.91999		t Critical one-tail	2.91999		t Critical one-tail	2.91999		t Critical one-tail	2.91999		t Critical one-tail
	P(T<=t) two-tail	0.0068056	0.00226853	P(T<=t) two-tail	0.112679	0.0375598	P(T<=t) two-tail	0.0366077	0.0122026	P(T<=t) two-tail	0.0549757	0.0183252	P(T<=t) two-tail	0.42265	0.140883	P(T<=t) two-tail	0.0158808	0.00529359	P(T<=t) two-tail	0.0173275	0.00577583	P(T<=t) two-tail	0.263	0.0876666	P(T<=t) two-tail	0.207375	0.0691251	P(T<=t) two-tail	0.45878	0.152927	P(T<=t) two-tail	0.426759	0.142253	P(T<=t) two-tail	0.0248818	0.00829392	P(T<=t) two-tail	0.194904	0.064968	P(T<=t) two-tail	0.0140977	0.00469923	P(T<=t) two-tail	0.0669236	0.0223079	P(T<=t) two-tail	0.453386	0.151129	P(T<=t) two-tail
	t Critical two-tail	4.30265		t Critical two-tail	4.30265		t Critical two-tail	4.30265		t Critical two-tail	4.30265		t Critical two-tail	4.30265		t Critical two-tail	4.30265		t Critical two-tail	4.30265		t Critical two-tail	4.30265		t Critical two-tail	4.30265		t Critical two-tail	4.30265		t Critical two-tail	4.30265		t Critical two-tail	4.30265		t Critical two-tail	4.30265		t Critical two-tail	4.30265		t Critical two-tail	4.30265		t Critical two-tail	4.30265		t Critical two-tail
Day 7 v.s day 1	t-Test: Paired Two Sample for Means			t-Test: Paired Two Sample for Means			t-Test: Paired Two Sample for Means			t-Test: Paired Two Sample for Means			t-Test: Paired Two Sample for Means			t-Test: Paired Two Sample for Means			t-Test: Paired Two Sample for Means			t-Test: Paired Two Sample for Means			t-Test: Paired Two Sample for Means			t-Test: Paired Two Sample for Means			t-Test: Paired Two Sample for Means			t-Test: Paired Two Sample for Means			t-Test: Paired Two Sample for Means			t-Test: Paired Two Sample for Means			t-Test: Paired Two Sample for Means			t-Test: Paired Two Sample for Means			t-Test: Paired Two Sample for Means
	Pseudomonas veronii			Enterobacteriaceae			Pseudomonas viridiflava			Xanthomonadaceae			Chryseobacterium sp.			Pseudomonas sp.			Agrobacterium sp.			Rhizobiaceae			Sphingomonas sp.			Bacillus sp.			Sediminibacterium sp.			Stenotrophomonas sp.			Sphingobium sp.			Erwinia sp.			Bradyrhizobiaceae			Comamonadaceae			Rhizobiales
		Variable 1	Variable 2		Variable 1	Variable 2		Variable 1	Variable 2		Variable 1	Variable 2		Variable 1	Variable 2		Variable 1	Variable 2		Variable 1	Variable 2		Variable 1	Variable 2		Variable 1	Variable 2		Variable 1	Variable 2		Variable 1	Variable 2		Variable 1	Variable 2		Variable 1	Variable 2		Variable 1	Variable 2		Variable 1	Variable 2		Variable 1	Variable 2
	Mean	0.0331885	0.341177	Mean	0.50238	0.0678581	Mean	0.0445356	0.0579379	Mean	0	0.124002	Mean	0	0.318599	Mean	0.00449009	0.0287372	Mean	0	0.00998936	Mean	0	0.00684008	Mean	0.0288656	0.0106813	Mean	0.00147167	0	Mean	0.150629	0.00456847	Mean	0.00108671	0.00447004	Mean	0	0.00946056	Mean	0.00192276	0.00211944	Mean	0.0437195	0.00094145	Mean	0.001221	0.00386236	Mean
	Variance	3.25172e-05	0.00138598	Variance	0.0288585	0.000450823	Variance	0.000128369	2.31165e-05	Variance	0	0.000196122	Variance	0	0.000172084	Variance	1.63412e-05	2.84776e-05	Variance	0	9.19857e-06	Variance	0	5.67832e-06	Variance	0.000704579	3.48352e-05	Variance	6.49744e-06	0	Variance	0.0651181	1.58765e-05	Variance	1.21914e-06	4.92989e-07	Variance	0	9.54969e-06	Variance	3.37938e-06	8.67189e-07	Variance	0.000376147	9.30023e-07	Variance	4.47253e-06	1.67571e-06	Variance
	Observations	3	3	Observations	3	3	Observations	3	3	Observations	3	3	Observations	3	3	Observations	3	3	Observations	3	3	Observations	3	3	Observations	3	3	Observations	3	3	Observations	3	3	Observations	3	3	Observations	3	3	Observations	3	3	Observations	3	3	Observations	3	3	Observations
	Pearson Correlation	0.235144		Pearson Correlation	-0.990828		Pearson Correlation	-0.0579503		Pearson Correlation	#DIV/0!		Pearson Correlation	#DIV/0!		Pearson Correlation	-0.987007		Pearson Correlation	#DIV/0!		Pearson Correlation	#DIV/0!		Pearson Correlation	-0.725369		Pearson Correlation	#DIV/0!		Pearson Correlation	-0.967518		Pearson Correlation	0.973072		Pearson Correlation	#DIV/0!		Pearson Correlation	-0.430892		Pearson Correlation	-0.979199		Pearson Correlation	-0.999795		Pearson Correlation
	Hypothesized Mean Difference	0		Hypothesized Mean Difference	0		Hypothesized Mean Difference	0		Hypothesized Mean Difference	0		Hypothesized Mean Difference	0		Hypothesized Mean Difference	0		Hypothesized Mean Difference	0		Hypothesized Mean Difference	0		Hypothesized Mean Difference	0		Hypothesized Mean Difference	0		Hypothesized Mean Difference	0		Hypothesized Mean Difference	0		Hypothesized Mean Difference	0		Hypothesized Mean Difference	0		Hypothesized Mean Difference	0		Hypothesized Mean Difference	0		Hypothesized Mean Difference
	df	2		df	2		df	2		df	2		df	2		df	2		df	2		df	2		df	2		df	2		df	2		df	2		df	2		df	2		df	2		df	2		df
	t Stat	-14.6902		t Stat	3.94168		t Stat	-1.84794		t Stat	-15.3366		t Stat	-42.0663		t Stat	-4.49218		t Stat	-5.70477		t Stat	-4.97178		t Stat	1.01301		t Stat	1		t Stat	0.976621		t Stat	-12.9946		t Stat	-5.30253		t Stat	-0.142418		t Stat	3.6428		t Stat	-1.34196		t Stat
	P(T<=t) one-tail	0.00230095		P(T<=t) one-tail	0.0293742		P(T<=t) one-tail	0.102934		P(T<=t) one-tail	0.0021123		P(T<=t) one-tail	0.000282314		P(T<=t) one-tail	0.0230756		P(T<=t) one-tail	0.0146899		P(T<=t) one-tail	0.0190775		P(T<=t) one-tail	0.208838		P(T<=t) one-tail	0.211325		P(T<=t) one-tail	0.215877		P(T<=t) one-tail	0.00293501		P(T<=t) one-tail	0.0168872		P(T<=t) one-tail	0.449901		P(T<=t) one-tail	0.0338927		P(T<=t) one-tail	0.155833		P(T<=t) one-tail
	t Critical one-tail	2.91999		t Critical one-tail	2.91999		t Critical one-tail	2.91999		t Critical one-tail	2.91999		t Critical one-tail	2.91999		t Critical one-tail	2.91999		t Critical one-tail	2.91999		t Critical one-tail	2.91999		t Critical one-tail	2.91999		t Critical one-tail	2.91999		t Critical one-tail	2.91999		t Critical one-tail	2.91999		t Critical one-tail	2.91999		t Critical one-tail	2.91999		t Critical one-tail	2.91999		t Critical one-tail	2.91999		t Critical one-tail
	P(T<=t) two-tail	0.00460191	0.00153397	P(T<=t) two-tail	0.0587485	0.0195828	P(T<=t) two-tail	0.205867	0.0686224	P(T<=t) two-tail	0.0042246	0.0014082	P(T<=t) two-tail	0.000564628	0.000188209	P(T<=t) two-tail	0.0461512	0.0153837	P(T<=t) two-tail	0.0293798	0.00979327	P(T<=t) two-tail	0.038155	0.0127183	P(T<=t) two-tail	0.417675	0.139225	P(T<=t) two-tail	0.42265	0.140883	P(T<=t) two-tail	0.431754	0.143918	P(T<=t) two-tail	0.00587002	0.00195667	P(T<=t) two-tail	0.0337744	0.0112581	P(T<=t) two-tail	0.899802	0.299934	P(T<=t) two-tail	0.0677853	0.0225951	P(T<=t) two-tail	0.311666	0.103889	P(T<=t) two-tail
	t Critical two-tail	4.30265		t Critical two-tail	4.30265		t Critical two-tail	4.30265		t Critical two-tail	4.30265		t Critical two-tail	4.30265		t Critical two-tail	4.30265		t Critical two-tail	4.30265		t Critical two-tail	4.30265		t Critical two-tail	4.30265		t Critical two-tail	4.30265		t Critical two-tail	4.30265		t Critical two-tail	4.30265		t Critical two-tail	4.30265		t Critical two-tail	4.30265		t Critical two-tail	4.30265		t Critical two-tail	4.30265		t Critical two-tail
[truncated: 11 more columns]
