# Supplementary material for: Postharvest bacterial succession on cut flowers and vase water
Source: PLoS One. 2023 Oct 10;18(10):e0292537. doi: 10.1371/journal.pone.0292537 (PMC10564175; doi:10.1371/journal.pone.0292537)
Supplement: S1 Dataset — (ZIP) [file pone.0292537.s002.zip › Dataset for Figures and Tables/Dataset_Fig 2.xlsx]

## Sheet: Sorbonne Shannon entropy
id	day	sample_type	stem_location	shannon_entropy
112927.13642.plate2H1	7	water	NA	2.30455
112927.13642.plate1C6	7	stem	0-1cm	2.64467
112927.13642.plate1B12	7	swab	1-5cm	2.566
112927.13642.plate1H1	1	stem	0-1cm	0.673954
112927.13642.plate2D3	7	water	NA	2.79223
112927.13642.plate1B8	0	stem	0-1cm	0.178461
112927.13642.plate2F5	7	stem	0-1cm	2.88765
112927.13642.plate1B3	3	water	NA	2.03738
112927.13642.plate1G12	3	stem	0-1cm	2.0152
112927.13642.plate2C2	0	swab	1-5cm	0.426286
112927.13642.plate1A10	0	stem	0-1cm	0.439497
112927.13642.plate2C5	1	stem	0-1cm	0.856558
112927.13642.plate1D5	1	water	NA	1.64618
112927.13642.plate2B8	7	swab	1-5cm	2.37928
112927.13642.plate1D4	1	swab	1-5cm	0.262306
112927.13642.plate1F6	1	swab	1-5cm	0.12265
112927.13642.plate1D8	3	water	NA	1.88472
112927.13642.plate1A11	0	swab	1-5cm	0.811278
112927.13642.plate1A12	1	water	NA	0
112927.13642.plate1F10	7	water	NA	3.0078
112927.13642.plate1H3	1	water	NA	1.27402
112927.13642.plate1B11	1	swab	1-5cm	1.32687
112927.13642.plate1H7	3	water	NA	1.89875
112927.13642.plate1D3	3	stem	0-1cm	2.09717
112927.13642.plate2H6	3	stem	0-1cm	1.44054
112927.13642.plate1C4	7	stem	0-1cm	2.30987
112927.13642.plate2E4	7	swab	1-5cm	2.49768
112927.13642.plate1D6	0	stem	0-1cm	0.0558202
112927.13642.plate1G6	1	stem	0-1cm	0.470132
112927.13642.plate2G3	0	swab	1-5cm	0.378724

## Sheet: Sorbonne Chao 1
id	day	sample_type	stem_location	chao1
112927.13642.plate2H1	7	water	NA	24
112927.13642.plate1C6	7	stem	0-1cm	20.75
112927.13642.plate1B12	7	swab	1-5cm	28
112927.13642.plate1H1	1	stem	0-1cm	7.25
112927.13642.plate2D3	7	water	NA	26
112927.13642.plate1B8	0	stem	0-1cm	3
112927.13642.plate2F5	7	stem	0-1cm	24
112927.13642.plate1B3	3	water	NA	21
112927.13642.plate1G12	3	stem	0-1cm	23
112927.13642.plate2C2	0	swab	1-5cm	3
112927.13642.plate1A10	0	stem	0-1cm	2
112927.13642.plate2C5	1	stem	0-1cm	20
112927.13642.plate1D5	1	water	NA	17
112927.13642.plate2B8	7	swab	1-5cm	24
112927.13642.plate1D4	1	swab	1-5cm	8
112927.13642.plate1F6	1	swab	1-5cm	4
112927.13642.plate1D8	3	water	NA	24
112927.13642.plate1A11	0	swab	1-5cm	2
112927.13642.plate1A12	1	water	NA	1
112927.13642.plate1F10	7	water	NA	25
112927.13642.plate1H3	1	water	NA	12
112927.13642.plate1B11	1	swab	1-5cm	7
112927.13642.plate1H7	3	water	NA	24
112927.13642.plate1D3	3	stem	0-1cm	24
112927.13642.plate2H6	3	stem	0-1cm	19.2
112927.13642.plate1C4	7	stem	0-1cm	26
112927.13642.plate2E4	7	swab	1-5cm	24
112927.13642.plate1D6	0	stem	0-1cm	2
112927.13642.plate1G6	1	stem	0-1cm	13
112927.13642.plate2G3	0	swab	1-5cm	5

## Sheet: Sorbonne Faith PD
id	day	sample_type	stem_location	faith_pd
112927.13642.plate2H1	7	water	NA	3.49641
112927.13642.plate1C6	7	stem	0-1cm	3.5067
112927.13642.plate1B12	7	swab	1-5cm	3.96064
112927.13642.plate1H1	1	stem	0-1cm	1.74799
112927.13642.plate2D3	7	water	NA	3.99317
112927.13642.plate1B8	0	stem	0-1cm	1.08558
112927.13642.plate2F5	7	stem	0-1cm	3.83073
112927.13642.plate1B3	3	water	NA	3.18134
112927.13642.plate1G12	3	stem	0-1cm	3.72092
112927.13642.plate2C2	0	swab	1-5cm	0.86891
112927.13642.plate1A10	0	stem	0-1cm	0.84589
112927.13642.plate2C5	1	stem	0-1cm	2.42126
112927.13642.plate1D5	1	water	NA	2.63177
112927.13642.plate2B8	7	swab	1-5cm	3.39393
112927.13642.plate1D4	1	swab	1-5cm	2.20621
112927.13642.plate1F6	1	swab	1-5cm	1.67966
112927.13642.plate1D8	3	water	NA	3.72092
112927.13642.plate1A11	0	swab	1-5cm	0.84589
112927.13642.plate1A12	1	water	NA	0.57066
112927.13642.plate1F10	7	water	NA	3.52384
112927.13642.plate1H3	1	water	NA	2.61073
112927.13642.plate1B11	1	swab	1-5cm	1.60442
112927.13642.plate1H7	3	water	NA	3.72092
112927.13642.plate1D3	3	stem	0-1cm	3.72092
112927.13642.plate2H6	3	stem	0-1cm	2.45074
112927.13642.plate1C4	7	stem	0-1cm	4.04396
112927.13642.plate2E4	7	swab	1-5cm	3.83073
112927.13642.plate1D6	0	stem	0-1cm	0.84589
112927.13642.plate1G6	1	stem	0-1cm	1.48499
112927.13642.plate2G3	0	swab	1-5cm	1.40601

## Sheet: Gerbera Shannon entropy
id	day	tube_name	sample_type	stem_location	shannon_entropy
112927.13642.plate2G6	1	D1 Gerbera stem 1	stem	0-1cm	2.2444
112927.13642.plate1C11	7	D7 Gerbera water 1	water	NA	2.95763
112927.13642.plate1A7	0	D0 Gerbera swab 3	swab	1-5cm	2.52115
112927.13642.plate1H11	7	D7 Gerbera stem 2	stem	0-1cm	2.85506
112927.13642.plate2A8	3	D3 Gerbera stem 1	stem	0-1cm	2.29068
112927.13642.plate1E5	7	D7 Gerbera stem 1	stem	0-1cm	3.301
112927.13642.plate1G4	1	D1 Gerbera swab 3	swab	1-5cm	2.62319
112927.13642.plate2D7	1	D1 Gerbera water 1	water	NA	2.14954
112927.13642.plate1H12	7	D7 Gerbera stem 2	stem	0-1cm	2.73021
112927.13642.plate1G2	1	D1 Gerbera stem 2	stem	0-1cm	2.8687
112927.13642.plate1E7	3	D3 Gerbera water 3	water	NA	2.88724
112927.13642.plate2E5	1	D1 Gerbera swab 1	swab	1-5cm	2.3799
112927.13642.plate2H5	3	D3 Gerbera swab 3	swab	1-5cm	2.77836
112927.13642.plate1A4	0	D0 Gerbera swab 1	swab	1-5cm	2.5619
112927.13642.plate2A2	7	D7 Gerbera water 3	water	NA	2.57509
112927.13642.plate2G2	3	D3 Gerbera water 1	water	NA	2.41753
112927.13642.plate1D2	0	D0 Gerbera stem 1	stem	0-1cm	2.86101
112927.13642.plate1B9	3	D3 Gerbera stem 2	stem	0-1cm	2.54519
112927.13642.plate2H7	7	D7 Gerbera swab 3	swab	1-5cm	3.35449
112927.13642.plate1B10	3	D3 Gerbera water 2	water	NA	2.77193
112927.13642.plate2C9	1	D1 Gerbera water 2	water	NA	2.31239
112927.13642.plate2F4	1	D1 Gerbera water 2	water	NA	2.05437
112927.13642.plate1H2	3	D3 Gerbera stem 3	stem	0-1cm	2.58066
112927.13642.plate1F2	3	D3 Gerbera swab 2	swab	1-5cm	2.60155
112927.13642.plate1H4	0	D0 Gerbera stem 3	stem	0-1cm	0.981598
112927.13642.plate1B6	0	D0 Gerbera stem 2	stem	0-1cm	1.36986
112927.13642.plate2D5	7	D7 Gerbera water 2	water	NA	2.81572
112927.13642.plate1G9	7	D7 Gerbera swab 1	swab	1-5cm	3.43731
112927.13642.plate1F3	7	D7 Gerbera swab 2	swab	1-5cm	3.53091
112927.13642.plate2C7	0	D0 Gerbera swab 2	swab	1-5cm	2.21031
112927.13642.plate2C4	3	D3 Gerbera swab 1	swab	1-5cm	2.61789
112927.13642.plate2E1	1	D1 Gerbera stem 3	stem	0-1cm	3.05521
112927.13642.plate1B2	1	D1 Gerbera water 3	water	NA	1.87054
112927.13642.plate2F8	7	D7 Gerbera stem 3	stem	0-1cm	3.02664
112927.13642.plate2B1	1	D1 Gerbera swab 2	swab	1-5cm	2.87428

## Sheet: Gerbera Chao 1
id	day	tube_name	sample_type	stem_location	chao1
112927.13642.plate2G6	1	D1 Gerbera stem 1	stem	0-1cm	13.75
112927.13642.plate1C11	7	D7 Gerbera water 1	water	NA	38
112927.13642.plate1A7	0	D0 Gerbera swab 3	swab	1-5cm	15
112927.13642.plate1H11	7	D7 Gerbera stem 2	stem	0-1cm	34
112927.13642.plate2A8	3	D3 Gerbera stem 1	stem	0-1cm	23
112927.13642.plate1E5	7	D7 Gerbera stem 1	stem	0-1cm	39
112927.13642.plate1G4	1	D1 Gerbera swab 3	swab	1-5cm	36
112927.13642.plate2D7	1	D1 Gerbera water 1	water	NA	15.5
112927.13642.plate1H12	7	D7 Gerbera stem 2	stem	0-1cm	34
112927.13642.plate1G2	1	D1 Gerbera stem 2	stem	0-1cm	32
112927.13642.plate1E7	3	D3 Gerbera water 3	water	NA	34
112927.13642.plate2E5	1	D1 Gerbera swab 1	swab	1-5cm	16
112927.13642.plate2H5	3	D3 Gerbera swab 3	swab	1-5cm	32
112927.13642.plate1A4	0	D0 Gerbera swab 1	swab	1-5cm	21.5
112927.13642.plate2A2	7	D7 Gerbera water 3	water	NA	35.2
112927.13642.plate2G2	3	D3 Gerbera water 1	water	NA	36.6
112927.13642.plate1D2	0	D0 Gerbera stem 1	stem	0-1cm	19
112927.13642.plate1B9	3	D3 Gerbera stem 2	stem	0-1cm	29
112927.13642.plate2H7	7	D7 Gerbera swab 3	swab	1-5cm	35.3333
112927.13642.plate1B10	3	D3 Gerbera water 2	water	NA	29
112927.13642.plate2C9	1	D1 Gerbera water 2	water	NA	21.3333
112927.13642.plate2F4	1	D1 Gerbera water 2	water	NA	17
112927.13642.plate1H2	3	D3 Gerbera stem 3	stem	0-1cm	28.5
112927.13642.plate1F2	3	D3 Gerbera swab 2	swab	1-5cm	37.5
112927.13642.plate1H4	0	D0 Gerbera stem 3	stem	0-1cm	6
112927.13642.plate1B6	0	D0 Gerbera stem 2	stem	0-1cm	17
112927.13642.plate2D5	7	D7 Gerbera water 2	water	NA	38
112927.13642.plate1G9	7	D7 Gerbera swab 1	swab	1-5cm	36.5
112927.13642.plate1F3	7	D7 Gerbera swab 2	swab	1-5cm	35
112927.13642.plate2C7	0	D0 Gerbera swab 2	swab	1-5cm	18.4286
112927.13642.plate2C4	3	D3 Gerbera swab 1	swab	1-5cm	34.5
112927.13642.plate2E1	1	D1 Gerbera stem 3	stem	0-1cm	23.6667
112927.13642.plate1B2	1	D1 Gerbera water 3	water	NA	21
112927.13642.plate2F8	7	D7 Gerbera stem 3	stem	0-1cm	33.3333
112927.13642.plate2B1	1	D1 Gerbera swab 2	swab	1-5cm	16.5

## Sheet: Gerbera Faith PD
id	day	tube_name	sample_type	stem_location	faith_pd
112927.13642.plate2G6	1	D1 Gerbera stem 1	stem	0-1cm	2.58431
112927.13642.plate1C11	7	D7 Gerbera water 1	water	NA	4.88653
112927.13642.plate1A7	0	D0 Gerbera swab 3	swab	1-5cm	2.19708
112927.13642.plate1H11	7	D7 Gerbera stem 2	stem	0-1cm	4.20054
112927.13642.plate2A8	3	D3 Gerbera stem 1	stem	0-1cm	2.37207
112927.13642.plate1E5	7	D7 Gerbera stem 1	stem	0-1cm	4.50292
112927.13642.plate1G4	1	D1 Gerbera swab 3	swab	1-5cm	3.89879
112927.13642.plate2D7	1	D1 Gerbera water 1	water	NA	2.98712
112927.13642.plate1H12	7	D7 Gerbera stem 2	stem	0-1cm	3.84682
112927.13642.plate1G2	1	D1 Gerbera stem 2	stem	0-1cm	3.80175
112927.13642.plate1E7	3	D3 Gerbera water 3	water	NA	4.72625
112927.13642.plate2E5	1	D1 Gerbera swab 1	swab	1-5cm	2.34585
112927.13642.plate2H5	3	D3 Gerbera swab 3	swab	1-5cm	3.41926
112927.13642.plate1A4	0	D0 Gerbera swab 1	swab	1-5cm	2.79157
112927.13642.plate2A2	7	D7 Gerbera water 3	water	NA	4.44091
112927.13642.plate2G2	3	D3 Gerbera water 1	water	NA	4.49527
112927.13642.plate1D2	0	D0 Gerbera stem 1	stem	0-1cm	2.31221
112927.13642.plate1B9	3	D3 Gerbera stem 2	stem	0-1cm	2.80909
112927.13642.plate2H7	7	D7 Gerbera swab 3	swab	1-5cm	4.20223
112927.13642.plate1B10	3	D3 Gerbera water 2	water	NA	3.82789
112927.13642.plate2C9	1	D1 Gerbera water 2	water	NA	3.62274
112927.13642.plate2F4	1	D1 Gerbera water 2	water	NA	3.35729
112927.13642.plate1H2	3	D3 Gerbera stem 3	stem	0-1cm	3.19295
112927.13642.plate1F2	3	D3 Gerbera swab 2	swab	1-5cm	4.39496
112927.13642.plate1H4	0	D0 Gerbera stem 3	stem	0-1cm	1.20347
112927.13642.plate1B6	0	D0 Gerbera stem 2	stem	0-1cm	1.62999
112927.13642.plate2D5	7	D7 Gerbera water 2	water	NA	4.7232
112927.13642.plate1G9	7	D7 Gerbera swab 1	swab	1-5cm	4.76033
112927.13642.plate1F3	7	D7 Gerbera swab 2	swab	1-5cm	4.30801
112927.13642.plate2C7	0	D0 Gerbera swab 2	swab	1-5cm	2.94979
112927.13642.plate2C4	3	D3 Gerbera swab 1	swab	1-5cm	4.11061
112927.13642.plate2E1	1	D1 Gerbera stem 3	stem	0-1cm	3.07238
112927.13642.plate1B2	1	D1 Gerbera water 3	water	NA	2.41299
112927.13642.plate2F8	7	D7 Gerbera stem 3	stem	0-1cm	4.26935
112927.13642.plate2B1	1	D1 Gerbera swab 2	swab	1-5cm	2.02174
